# Supplementary material for: Predicting molecular mechanisms of hereditary diseases by using their tissue‐selective manifestation
Source: Mol Syst Biol. 2023 May 26;19(8):e11407. doi: 10.15252/msb.202211407 (PMC10407743; doi:10.15252/msb.202211407)
Supplement: Supplementary file 4 — Dataset EV2 [file MSB-19-e11407-s005.xlsx]

## Sheet: Summary
Dataset EV2. Manually-curated dataset of brain diseases, tissue-associated disease genes, and affected brain sub-regions.
Dataset EV2A. A summary of the dataset.
Brain region	# Tissue-associated disease genes	# Diseases	# Gene-disease pairs
	confidence 3\ confidence 2	(confidence=3\2)	(confidence=3\2)
Cortex (brain-0)	109\133	137\163	176\207
Cerebellum (brain-1)	154\184	182\213	290\325
Basal ganglia (brain-2)	43\49	57\64	95\103
Spinal cord (brain-3)	50\59	59\70	92\106
Hypothalamus (brain-4)	1\1	1\1	1\1
Amygdala (brain-5)	0\0	0\0	0\0
Other\No specific regional knowledge (brain)	369\402	421\454	492\537
Whole brain (union)	498\532	560\594	725\764

## Sheet: Brain regions classification
Dataset EV2. Manually-curated dataset of brain diseases, tissue-associated disease genes, and affected brain sub-regions.
Dataset EV2B. Classification of brain sub-regions to brain regions.
Cortex (brain-0)	Cerebellum (brain-1)	Basal ganglia (brain-2)	Spinal cord (cervical c-1) (brain-3)	Hypothalamus (brain-4)	Amygdala (brain-5)	Other\No specific regional knowledge (brain)
Anterior cingulate cortex (BA24), Hippocampus, Cortex, Frontal cortex.	Cerebellum, Cerebellar Hemisphere.	Caudate (basal ganglia), Nucleus accumbens (basal ganglia), Putamen (basal ganglia), Substantia nigra.	Spinal cord (cervical c-1)	Hypothalamus	Amygdala

## Sheet: Brain disease-gene-region annot
Dataset EV2. Manually-curated dataset of brain diseases, tissue-associated disease genes, and affected brain sub-regions.
Dataset EV2C. The dataset of tissue-associated disease genes and their affected brain regions.
Gene ID	Brain regions	Confidence level (1 low, 2 mediam, 3 high)	Disease	Omim id	Phenotipic series
ENSG00000108946	brain	1	ACRODYSOSTOSIS 1 WITH OR WITHOUT HORMONE RESISTANCE; ACRDYS1	101800	Acrodysostosis
ENSG00000018625	brain	1	ALTERNATING HEMIPLEGIA OF CHILDHOOD 1; AHC1	104290	Alternating hemiplegia of childhood
ENSG00000142168	brain, brain-3, brain-0	3,3,3	AMYOTROPHIC LATERAL SCLEROSIS 1; ALS1	105400	Amyotrophic lateral sclerosis
ENSG00000142168	brain-0, brain-3, brain	3,3, 1	AMYOTROPHIC LATERAL SCLEROSIS 1; ALS1	105400	Amyotrophic lateral sclerosis
ENSG00000147894	brain-0,brain-3	3,3	FRONTOTEMPORAL DEMENTIA AND/OR AMYOTROPHIC LATERAL SCLEROSIS 1; FTDALS1	105550	Amyotrophic lateral sclerosis
ENSG00000147894	brain-0,brain-3	3,3	FRONTOTEMPORAL DEMENTIA AND/OR AMYOTROPHIC LATERAL SCLEROSIS 1; FTDALS1	105550	Amyotrophic lateral sclerosis
ENSG00000139190	brain	3	SPASTIC ATAXIA 1, AUTOSOMAL DOMINANT; SPAX1	108600	Spastic ataxia
ENSG00000066427	brain-1, brain, brain-2, brain-3	3,2,3,2	MACHADO-JOSEPH DISEASE; MJD	109150	Spinocerebellar ataxia
ENSG00000066427	brain-2, brain-3, brain-1, brain	3,3,2,2	MACHADO-JOSEPH DISEASE; MJD	109150	Spinocerebellar ataxia
ENSG00000066427	brain-2, brain-3, brain-1, brain	3,3,2,2	MACHADO-JOSEPH DISEASE; MJD	109150	Spinocerebellar ataxia
ENSG00000166546	brain-1	3	SPINOCEREBELLAR ATAXIA 31; SCA31	117210	Spinocerebellar ataxia
ENSG00000166546	brain-1	3	SPINOCEREBELLAR ATAXIA 31; SCA31	117210	Spinocerebellar ataxia
ENSG00000166546	brain-1	3	SPINOCEREBELLAR ATAXIA 31; SCA31	117210	Spinocerebellar ataxia
ENSG00000150995	brain-1	3	SPINOCEREBELLAR ATAXIA 29; SCA29,SPINOCEREBELLAR ATAXIA 15; SCA15	117360	Spinocerebellar ataxia,Spinocerebellar ataxia
ENSG00000184156	brain	3	SEIZURES, BENIGN FAMILIAL NEONATAL, 2; BFNS2	121201	Seizures, benign familial neonatal
ENSG00000164190	brain	3	CORNELIA DE LANGE SYNDROME 1; CDLS1	122470	Cornelia de Lange syndrome
ENSG00000118402	brain-1, brain	3,2	SPINOCEREBELLAR ATAXIA 34; SCA34	133190	Spinocerebellar ataxia
ENSG00000118402	brain-1, brain	3,2	SPINOCEREBELLAR ATAXIA 34; SCA34	133190	Spinocerebellar ataxia
ENSG00000118402	brain-1, brain	3,2	SPINOCEREBELLAR ATAXIA 34; SCA34	133190	Spinocerebellar ataxia
ENSG00000049618	brain	3	COFFIN-SIRIS SYNDROME 1; CSS1	135900	Coffin-Siris syndrome
ENSG00000141736	brain	3	GLIOMA SUSCEPTIBILITY 1; GLM1	137800	Glioma
ENSG00000164690	brain	3	HOLOPROSENCEPHALY 3; HPE3	142945	Holoprosencephaly
ENSG00000177426	brain	3	HOLOPROSENCEPHALY 4; HPE4	142946	Holoprosencephaly
ENSG00000100014	brain-0, brain-1, brain	3,3,3	OPITZ GBBB SYNDROME, TYPE II; GBBB2	145410	Opitz GBBB syndrome
ENSG00000179295	brain	3	LEOPARD SYNDROME 1; LPRD1	151100	LEOPARD syndrome
ENSG00000141510	brain	3	LI-FRAUMENI SYNDROME 1; LFS1	151623	Li-Fraumeni syndrome
ENSG00000204406	brain	3	MENTAL RETARDATION, AUTOSOMAL DOMINANT 1; MRD1	156200	Mental retardation, autosomal dominant
ENSG00000138083	brain, brain-1	3,3	HOLOPROSENCEPHALY 2; HPE2	157170	Holoprosencephaly
ENSG00000187323	brain-0, brain-3	3,1	MIRROR MOVEMENTS 1; MRMV1	157600	Mirror movements
ENSG00000197102	brain, brain-3	1,3	SPINAL MUSCULAR ATROPHY, LOWER EXTREMITY-PREDOMINANT, 1, AUTOSOMAL DOMINANT; SMALED1	158600	Spinal muscular atrophy, lower extremity-predominant
ENSG00000111262	brain-1	1	EPISODIC ATAXIA, TYPE 1; EA1	160120	Episodic ataxia
ENSG00000101152	brain, brain-2, brain-1,brain-0	3,1,1,1	CEROID LIPOFUSCINOSIS, NEURONAL, 4B, AUTOSOMAL DOMINANT; CLN4B	162350	Ceroid lipofuscinoses
ENSG00000134323	brain	3	FEINGOLD SYNDROME 1; FGLDS1	164280	Feingold syndrome
ENSG00000124788	brain-1	3	SPINOCEREBELLAR ATAXIA 1; SCA1	164400	Spinocerebellar ataxia
ENSG00000124788	brain-1	3	SPINOCEREBELLAR ATAXIA 1; SCA1	164400	Spinocerebellar ataxia
ENSG00000124788	brain-1	3	SPINOCEREBELLAR ATAXIA 1; SCA1	164400	Spinocerebellar ataxia
ENSG00000163635	brain-1	3	SPINOCEREBELLAR ATAXIA 7; SCA7	164500	Spinocerebellar ataxia
ENSG00000163635	brain-1	3	SPINOCEREBELLAR ATAXIA 7; SCA7	164500	Spinocerebellar ataxia
ENSG00000163635	brain-1	3	SPINOCEREBELLAR ATAXIA 7; SCA7	164500	Spinocerebellar ataxia
ENSG00000187498	brain	3	PORENCEPHALY 1; POREN1	175780	Porencephaly
ENSG00000005339	brain	3	RUBINSTEIN-TAYBI SYNDROME 1; RSTS1	180849	Rubinstein-Taybi syndrome
ENSG00000198513	brain	3	SPASTIC PARAPLEGIA 3, AUTOSOMAL DOMINANT; SPG3A	182600	Spastic paraplegia
ENSG00000021574	brain-0,brain-3,brain-1	1,3,1	SPASTIC PARAPLEGIA 4, AUTOSOMAL DOMINANT; SPG4	182601	Spastic paraplegia
ENSG00000141837	brain-1	3	SPINOCEREBELLAR ATAXIA 6; SCA6	183086	Spinocerebellar ataxia
ENSG00000141837	brain-1	3	SPINOCEREBELLAR ATAXIA 6; SCA6	183086	Spinocerebellar ataxia
ENSG00000204842	brain-1	3	SPINOCEREBELLAR ATAXIA 2; SCA2	183090	Amyotrophic lateral sclerosis
ENSG00000204842	brain-1, brain,brain-3	3,2, 1	SPINOCEREBELLAR ATAXIA 2; SCA2	183090	Amyotrophic lateral sclerosis
ENSG00000204842	brain-1, brain, brain-3	3,2	SPINOCEREBELLAR ATAXIA 2; SCA2	183090	Amyotrophic lateral sclerosis
ENSG00000165699	brain-0	3	TUBEROUS SCLEROSIS 1; TSC1	191100	Tuberous sclerosis
ENSG00000166813	brain-1,brain	3,3	ACROCALLOSAL SYNDROME; ACLS	200990	Joubert syndrome
ENSG00000166813	brain-1,brain	3,3	ACROCALLOSAL SYNDROME; ACLS	200990	Joubert syndrome
ENSG00000112210	brain	3	CARPENTER SYNDROME 1; CRPT1	201000	Carpenter syndrome
ENSG00000188603	brain-0, brain-1	3,3	CEROID LIPOFUSCINOSIS, NEURONAL, 3; CLN3	204200	Ceroid lipofuscinoses
ENSG00000166340	brain-0	3	CEROID LIPOFUSCINOSIS, NEURONAL, 2; CLN2	204500	Ceroid lipofuscinoses
ENSG00000003393	brain	3	AMYOTROPHIC LATERAL SCLEROSIS 2, JUVENILE; ALS2	205100	Amyotrophic lateral sclerosis
ENSG00000003393	brain	3	AMYOTROPHIC LATERAL SCLEROSIS 2, JUVENILE; ALS2	205100	Amyotrophic lateral sclerosis
ENSG00000101276	brain-0, brain-3, brain	2,3,3	BROWN-VIALETTO-VAN LAERE SYNDROME 1; BVVLS1	211530	Brown-Vialetto-Van Laere syndrome
ENSG00000101276	brain-0, brain-3, brain	2,3,3	BROWN-VIALETTO-VAN LAERE SYNDROME 1; BVVLS1	211530	Brown-Vialetto-Van Laere syndrome
ENSG00000140650	brain-1,brain-0	3,2	CONGENITAL DISORDER OF GLYCOSYLATION, TYPE Ia; CDG1A	212065	Congenital disorders of glycosylation, type I
ENSG00000168282	brain	3	CONGENITAL DISORDER OF GLYCOSYLATION, TYPE IIa; CDG2A	212066	Congenital disorders of glycosylation, type II
ENSG00000262327	brain	1	SENGERS SYNDROME	212350	Mitochondrial DNA depletion syndrome
ENSG00000148384	brain-1	3	JOUBERT SYNDROME 1; JBTS1	213300	Joubert syndrome
ENSG00000148384	brain-1	3	JOUBERT SYNDROME 1; JBTS1	213300	Joubert syndrome
ENSG00000168575	brain-0,brain-1,brain-2	1,1,3	BASAL GANGLIA CALCIFICATION, IDIOPATHIC, 1; IBGC1	213600	Basal ganglia calcification, idiopathic
ENSG00000168575	brain-0,brain-1,brain-2	1,1,3	BASAL GANGLIA CALCIFICATION, IDIOPATHIC, 1; IBGC1	213600	Basal ganglia calcification, idiopathic
ENSG00000225830	brain-1, brain-0, brain	3,3,3	CEREBROOCULOFACIOSKELETAL SYNDROME 1; COFS1	214150	Cerebrooculofacioskeletal syndrome
ENSG00000185344	brain-0, brain-1	3,2	CUTIS LAXA, AUTOSOMAL RECESSIVE, TYPE IIA; ARCL2A	219200	Congenital disorders of glycosylation, type I
ENSG00000164961	brain-1	3	RITSCHER-SCHINZEL SYNDROME 1; RTSC1	220210	Ritscher-Schinzel syndrome
ENSG00000147852	brain-0,brain-1, brain	2,3,1	CEREBELLAR ATAXIA, MENTAL RETARDATION, AND DYSEQUILIBRIUM SYNDROME 1; CAMRQ1	224050	Cerebellar ataxia, mental retardation, and dysequilibrium
ENSG00000147852	brain-0,brain-1, brain	2,3,1	CEREBELLAR ATAXIA, MENTAL RETARDATION, AND DYSEQUILIBRIUM SYNDROME 1; CAMRQ1	224050	Cerebellar ataxia, mental retardation, and dysequilibrium
ENSG00000213689	brain-0,brain-2, brain-1	3,3,1	AICARDI-GOUTIERES SYNDROME 1; AGS1	225750	Aicardi-Goutieres syndrome
ENSG00000168303	brain, brain-0	3,1	TRICHOTHIODYSTROPHY 4, NONPHOTOSENSITIVE; TTD4	234050	Trichothiodystrophy
ENSG00000125779	brain-2	3	NEURODEGENERATION WITH BRAIN IRON ACCUMULATION 1; NBIA1	234200	Neurodegeneration with brain iron accumulation
ENSG00000125779	brain-2	3	NEURODEGENERATION WITH BRAIN IRON ACCUMULATION 1; NBIA1	234200	Neurodegeneration with brain iron accumulation
ENSG00000198331	brain, brain-1, brain-0	3,3,3	HYDROLETHALUS SYNDROME 1; HLS1	236680	Hydrolethalus syndrome
ENSG00000060642	brain-0	2	HYPERPHOSPHATASIA WITH MENTAL RETARDATION SYNDROME 1; HPMRS1	239300	Hyperphosphatasia with mental retardation syndrome
ENSG00000075624	brain-0,brain	2,2	BARAITSER-WINTER SYNDROME 1; BRWS1	243310	Baraitser-Winter syndrome
ENSG00000075624	brain-0,brain	2,2	BARAITSER-WINTER SYNDROME 1; BRWS1	243310	Baraitser-Winter syndrome
ENSG00000163541	brain-0,brain-2,brain	3,3,3	MITOCHONDRIAL DNA DEPLETION SYNDROME 9 (ENCEPHALOMYOPATHIC TYPE WITH METHYLMALONIC ACIDURIA); MTDPS9	245400	Mitochondrial DNA depletion syndrome
ENSG00000090487	brain-0,brain,brain-1	3,2,2	MAST SYNDROME	248900	Spastic paraplegia
ENSG00000117479	brain	1	THIAMINE-RESPONSIVE MEGALOBLASTIC ANEMIA SYNDROME; TRMA	249270	Thiamine-responsive dysfunction syndrome
ENSG00000117479	brain	1	THIAMINE-RESPONSIVE MEGALOBLASTIC ANEMIA SYNDROME; TRMA	249270	Thiamine-responsive dysfunction syndrome
ENSG00000164099	brain	3	MENTAL RETARDATION, AUTOSOMAL RECESSIVE 1; MRT1	249500	Mental retardation, autosomal recessive
ENSG00000114956	brain-0	3	MITOCHONDRIAL DNA DEPLETION SYNDROME 3 (HEPATOCEREBRAL TYPE); MTDPS3	251880	Mitochondrial DNA depletion syndrome
ENSG00000187566	brain-0	2	MYOCLONIC EPILEPSY OF LAFORA	254780	Epilepsy, progressive myoclonic
ENSG00000112425	brain-0	2	MYOCLONIC EPILEPSY OF LAFORA	254780	Epilepsy, progressive myoclonic
ENSG00000160213	brain-1, brain-0	3,2	MYOCLONIC EPILEPSY OF UNVERRICHT AND LUNDBORG	254800	Epilepsy, progressive myoclonic
ENSG00000138760	brain-1, kidney	3,1	EPILEPSY, PROGRESSIVE MYOCLONIC, 4, WITH OR WITHOUT RENAL FAILURE; EPM4	254900	Epilepsy, progressive myoclonic
ENSG00000092621	brain-1, brain-3, brain, brain-0	3,3,3,3	NEU-LAXOVA SYNDROME 1; NLS1	256520	Neu-Laxova syndrome
ENSG00000131238	brain-0, brain-2	3,1	CEROID LIPOFUSCINOSIS, NEURONAL, 1; CLN1	256730	Ceroid lipofuscinoses
ENSG00000102805	brain-1,	1,	CEROID LIPOFUSCINOSIS, NEURONAL, 5; CLN5	256731	Ceroid lipofuscinoses
ENSG00000115204	brain	3	MITOCHONDRIAL DNA DEPLETION SYNDROME 6 (HEPATOCEREBRAL TYPE); MTDPS6	256810	Mitochondrial DNA depletion syndrome
ENSG00000261609	brain-0, brain,brain-1,brain-3	1,1,2,2	GIANT AXONAL NEUROPATHY 1, AUTOSOMAL RECESSIVE; GAN1	256850	Giant axonal neuropathy
ENSG00000261609	brain-0, brain,brain-1,brain-3	1,1,2,2	GIANT AXONAL NEUROPATHY 1, AUTOSOMAL RECESSIVE; GAN1	256850	Giant axonal neuropathy
ENSG00000189056	brain-0	3	LISSENCEPHALY 2; LIS2	257320	Lissencephaly
ENSG00000100225	brain-2	3	PARKINSON DISEASE 15, AUTOSOMAL RECESSIVE EARLY-ONSET; PARK15	260300	Parkinson disease
ENSG00000100225	brain-2	3	PARKINSON DISEASE 15, AUTOSOMAL RECESSIVE EARLY-ONSET; PARK15	260300	Parkinson disease
ENSG00000164022	brain	3	LEUKODYSTROPHY, HYPOMYELINATING, 3; HLD3	260600	Leukodystrophy, hypomyelinating
ENSG00000181830	brain-0,brain	2,3	CONGENITAL DISORDER OF GLYCOSYLATION, TYPE IIc; CDG2C	266265	Congenital disorders of glycosylation, type II
ENSG00000113971	brain-1	3	MECKEL SYNDROME, TYPE 7; MKS7	267010	Meckel syndrome
ENSG00000151835	brain-1, brain-0, brain-3	3,1,1	SPASTIC ATAXIA, CHARLEVOIX-SAGUENAY TYPE; SACS	270550	Spastic ataxia
ENSG00000168000	brain-3, brain-0	1,1	SPASTIC PARAPLEGIA 17, AUTOSOMAL DOMINANT; SPG17	270685	Spastic paraplegia
ENSG00000072121	brain, brain-1, brain-3, brain-0	3,2,3,3	SPASTIC PARAPLEGIA 15, AUTOSOMAL RECESSIVE; SPG15	270700	Spastic paraplegia
ENSG00000133059	brain-3, brain-0	3,1	SPASTIC PARAPLEGIA 23; SPG23	270750	Spastic paraplegia
ENSG00000172817	brain-1, brain-3,brain	2,3,3	SPASTIC PARAPLEGIA 5A, AUTOSOMAL RECESSIVE; SPG5A	270800	Spastic paraplegia
ENSG00000107815	brain-1,brain-0,brain	3,3,3	MITOCHONDRIAL DNA DEPLETION SYNDROME 7 (HEPATOCEREBRAL TYPE); MTDPS7	271245	Mitochondrial DNA depletion syndrome
ENSG00000213024	brain-2	3	STRIATONIGRAL DEGENERATION, INFANTILE; SNDI	271930	Striatonigral degeneration
ENSG00000213024	brain-2	3	STRIATONIGRAL DEGENERATION, INFANTILE; SNDI	271930	Striatonigral degeneration
ENSG00000213024	brain-2	3	STRIATONIGRAL DEGENERATION, INFANTILE; SNDI	271930	Striatonigral degeneration
ENSG00000006016	brain	3	COLD-INDUCED SWEATING SYNDROME 1; CISS1	272430	Cold-induced sweating syndrome
ENSG00000133104	brain-1, brain	3,3	SPASTIC PARAPLEGIA 20, AUTOSOMAL RECESSIVE; SPG20	275900	Spastic paraplegia
ENSG00000137474			USHER SYNDROME, TYPE I; USH1	276900	Usher syndrome
ENSG00000042781			USHER SYNDROME, TYPE IIA; USH2A	276901	Usher syndrome
ENSG00000163646			USHER SYNDROME, TYPE IIIA; USH3A	276902	Usher syndrome
ENSG00000006611			USHER SYNDROME, TYPE IC; USH1C		Usher syndrome
ENSG00000101871	brain	3	OPITZ GBBB SYNDROME, TYPE I; GBBB1	300000	Opitz GBBB syndrome
ENSG00000077279	brain-0, brain	3,3	LISSENCEPHALY, X-LINKED, 1; LISX1	300067	Lissencephaly
ENSG00000165194	brain	3	EPILEPTIC ENCEPHALOPATHY, EARLY INFANTILE, 9; EIEE9	300088	Epileptic encephalopathy, early infantile
ENSG00000073464	brain-0	2	MENTAL RETARDATION, X-LINKED 49; MRX49	300114	Mental retardation, nonsyndromic, X-linked
ENSG00000169306	brain	3	MENTAL RETARDATION, X-LINKED 21; MRX21	300143	Mental retardation, nonsyndromic, X-linked
ENSG00000130741	brain-0, brain	3,3	MENTAL RETARDATION, EPILEPTIC SEIZURES, HYPOGONADISM AND HYPOGENITALISM, MICROCEPHALY, AND OBESITY; MEHMO	300148	Mental retardation, X-linked syndromic
ENSG00000156298	brain	3	MENTAL RETARDATION, X-LINKED 58; MRX58	300210	Mental retardation, nonsyndromic, X-linked
ENSG00000198689	brain-1, brain	3,3	MENTAL RETARDATION, X-LINKED, SYNDROMIC, CHRISTIANSON TYPE; MRXSCH	300243	Mental retardation, X-linked syndromic
ENSG00000172943	brain-0, brain	1,3	SIDERIUS X-LINKED MENTAL RETARDATION SYNDROME; MRXSSD	300263	Mental retardation, X-linked syndromic
ENSG00000155961	brain	3	MENTAL RETARDATION, X-LINKED 72; MRX72	300271	Mental retardation, nonsyndromic, X-linked
ENSG00000130821	brain	3	CEREBRAL CREATINE DEFICIENCY SYNDROME 1; CCDS1	300352	Cerebral creatine deficiency syndrome
ENSG00000158290	brain-1, brain-0, brain	2,2,3	MENTAL RETARDATION, X-LINKED, SYNDROMIC, CABEZAS TYPE; MRXSC	300354	Mental retardation, X-linked syndromic
ENSG00000068366	brain	3	MENTAL RETARDATION, X-LINKED 63; MRX63	300387	Mental retardation, nonsyndromic, X-linked
ENSG00000182220	brain-1, brain-0, brain	2,1,1	MENTAL RETARDATION, X-LINKED, SYNDROMIC, HEDERA TYPE; MRXSH	300423	Mental retardation, X-linked syndromic
ENSG00000158352	brain	3	STOCCO DOS SANTOS X-LINKED MENTAL RETARDATION SYNDROME; SDSX	300434	Mental retardation, X-linked syndromic
ENSG00000129675	brain	3	MENTAL RETARDATION, X-LINKED 46; MRX46	300436	Mental retardation, nonsyndromic, X-linked
ENSG00000089289	brain	3	CORPUS CALLOSUM, AGENESIS OF, WITH MENTAL RETARDATION, OCULAR COLOBOMA, AND MICROGNATHIA	300472	Mental retardation, X-linked syndromic
ENSG00000146938	brain	3	AUTISM, SUSCEPTIBILITY TO, X-LINKED 2; AUTSX2	300495	Autism, susceptiblity to
ENSG00000126012	brain-3, brain	3,3	MENTAL RETARDATION, X-LINKED, SYNDROMIC, CLAES-JENSEN TYPE; MRXSCJ	300534	Mental retardation, X-linked syndromic
ENSG00000077264	brain	3	MENTAL RETARDATION, X-LINKED 30; MRX30	300558	Mental retardation, nonsyndromic, X-linked
ENSG00000072501	brain	3	CORNELIA DE LANGE SYNDROME 2; CDLS2	300590	Cornelia de Lange syndrome
ENSG00000131089	brain, brain-0	3,1	EPILEPTIC ENCEPHALOPATHY, EARLY INFANTILE, 8; EIEE8	300607	Epileptic encephalopathy, early infantile
ENSG00000156709	brain	3	DEAFNESS, X-LINKED 5; DFNX5	300614	Auditory neuropathy
ENSG00000165288	brain	3	MENTAL RETARDATION, X-LINKED 93; MRX93	300659	Mental retardation, nonsyndromic, X-linked
ENSG00000008086	brain, brain-1, brain-0	3,2,1	EPILEPTIC ENCEPHALOPATHY, EARLY INFANTILE, 2; EIEE2	300672	Epileptic encephalopathy, early infantile
ENSG00000125351	brain	3	MENTAL RETARDATION, X-LINKED, SYNDROMIC 14; MRXS14	300676	Mental retardation, X-linked syndromic
ENSG00000022267			MYOPATHY, X-LINKED, WITH POSTURAL MUSCLE ATROPHY; XMPMA	300696	Emery-Dreifuss muscular dystrophy
ENSG00000125675	brain, brain-1	3,1	MENTAL RETARDATION, X-LINKED, SYNDROMIC, WU TYPE; MRXSW	300699	Mental retardation, nonsyndromic, X-linked
ENSG00000086758	brain	3	MENTAL RETARDATION, X-LINKED, SYNDROMIC, TURNER TYPE; MRXST	300706	Mental retardation, X-linked syndromic
ENSG00000147044	brain-1,brain, brain-0	3,3,2	MENTAL RETARDATION AND MICROCEPHALY WITH PONTINE AND CEREBELLAR HYPOPLASIA; MICPCH	300749	Mental retardation, X-linked syndromic
ENSG00000188706	brain	3	MENTAL RETARDATION, X-LINKED, SYNDROMIC, RAYMOND TYPE; MRXSR	300799	Mental retardation, X-linked syndromic
ENSG00000102003	brain	3	MENTAL RETARDATION, X-LINKED 96; MRX96	300802	Mental retardation, nonsyndromic, X-linked
ENSG00000147180	brain	3	MENTAL RETARDATION, X-LINKED 97; MRX97	300803	Mental retardation, nonsyndromic, X-linked
ENSG00000046651	brain-1, brain	3,3	JOUBERT SYNDROME 10; JBTS10	300804	Joubert syndrome
ENSG00000046651	brain-1, brain	3,3	JOUBERT SYNDROME 10; JBTS10	300804	Joubert syndrome
ENSG00000177189	brain	3	MENTAL RETARDATION, X-LINKED 19; MRX19	300844	Mental retardation, nonsyndromic, X-linked
ENSG00000203879	brain	3	MENTAL RETARDATION, X-LINKED 41; MRX41	300849	Mental retardation, nonsyndromic, X-linked
ENSG00000082458	brain	3	MENTAL RETARDATION, X-LINKED 90; MRX90	300850	Mental retardation, nonsyndromic, X-linked
ENSG00000188021	brain-0,brain-3, brain	3,3, 3	AMYOTROPHIC LATERAL SCLEROSIS 15 WITH OR WITHOUT FRONTOTEMPORAL DEMENTIA; ALS15	300857	Amyotrophic lateral sclerosis
ENSG00000188021	brain-0,brain-3, brain	3,3, 3	AMYOTROPHIC LATERAL SCLEROSIS 15 WITH OR WITHOUT FRONTOTEMPORAL DEMENTIA; ALS15	300857	Amyotrophic lateral sclerosis
ENSG00000077721	brain	3,1	MENTAL RETARDATION, X-LINKED, SYNDROMIC, NASCIMENTO TYPE; MRXSN	300860	Mental retardation, X-linked syndromic
ENSG00000165195	brain-0, brain	3,3	MULTIPLE CONGENITAL ANOMALIES-HYPOTONIA-SEIZURES SYNDROME 2; MCAHS2	300868	Epileptic encephalopathy, early infantile
ENSG00000147099	brain	3	CORNELIA DE LANGE SYNDROME 5; CDLS5	300882	Cornelia de Lange syndrome
ENSG00000101901	brain-0, brain, brain-3	3,1,1	EPILEPTIC ENCEPHALOPATHY, EARLY INFANTILE, 36; EIEE36	300884	Congenital disorders of glycosylation, type I
ENSG00000196998	brain-2, brain-0, brain-1, brain-3	3,3,3,3	NEURODEGENERATION WITH BRAIN IRON ACCUMULATION 5; NBIA5	300894	Neurodegeneration with brain iron accumulation
ENSG00000196998	brain-2, brain-0, brain-1, brain-3	3,3,3,3	NEURODEGENERATION WITH BRAIN IRON ACCUMULATION 5; NBIA5	300894	Neurodegeneration with brain iron accumulation
ENSG00000102100	brain-0, brain-1, brain	3,3,3	CONGENITAL DISORDER OF GLYCOSYLATION, TYPE IIm; CDG2M	300896	Congenital disorders of glycosylation, type II
ENSG00000050030	brain	3	MENTAL RETARDATION, X-LINKED 98; MRX98	300912	Mental retardation, nonsyndromic, X-linked
ENSG00000180879	brain	3	CONGENITAL DISORDER OF GLYCOSYLATION, TYPE Iy; CDG1Y	300934	Congenital disorders of glycosylation, type I
ENSG00000125676	brain, brain-1	3,2	MENTAL RETARDATION, X-LINKED 12; MRX12	300957	Mental retardation, nonsyndromic, X-linked
ENSG00000215301	brain, brain-0	2,2	MENTAL RETARDATION, X-LINKED 102; MRX102	300958	Mental retardation, nonsyndromic, X-linked
ENSG00000101997	brain-1	3	RITSCHER-SCHINZEL SYNDROME 2; RTSC2	300963	Ritscher-Schinzel syndrome
ENSG00000101997	brain-1	3	RITSCHER-SCHINZEL SYNDROME 2; RTSC2	300963	Ritscher-Schinzel syndrome
ENSG00000147133	brain-1, brain	2,2	MENTAL RETARDATION, X-LINKED, SYNDROMIC 33; MRXS33	300966	Mental retardation, X-linked syndromic
ENSG00000147140	brain-1, brain	2,3	MENTAL RETARDATION, X-LINKED, SYNDROMIC 34; MRXS34	300967	Mental retardation, X-linked syndromic
ENSG00000131263	brain	3	MENTAL RETARDATION, X-LINKED 61; MRX61	300978	Mental retardation, nonsyndromic, X-linked
ENSG00000169933	brain	3	MENTAL RETARDATION, X-LINKED 104; MRX104	300983	Mental retardation, nonsyndromic, X-linked
ENSG00000147162	brain	3	MENTAL RETARDATION, X-LINKED 106; MRX106	300997	Mental retardation, nonsyndromic, X-linked
ENSG00000147403	brain-1	2	MENTAL RETARDATION, X-LINKED, SYNDROMIC, 35; MRXS35	300998	Mental retardation, X-linked syndromic
ENSG00000147224	brain-3,brain-1, brain-0	1,1,1	ARTS SYNDROME; ARTS	301835	Mental retardation, X-linked syndromic
ENSG00000156531	brain	3	BORJESON-FORSSMAN-LEHMANN SYNDROME; BFLS	301900	Mental retardation, X-linked syndromic
ENSG00000198910	brain	3	MASA SYNDROME	303350	Spastic paraplegia
ENSG00000182287	brain-1,brain-2,brain, brain-0	2,2,2,1	PETTIGREW SYNDROME; PGS	304340	Mental retardation, X-linked syndromic
ENSG00000102302	brain, brain-0	2,1	AARSKOG-SCOTT SYNDROME; AAS	305400	Mental retardation, X-linked syndromic
ENSG00000102103	brain	3	RENPENNING SYNDROME 1; RENS1	309500	Mental retardation, X-linked syndromic
ENSG00000124313	brain	3	MENTAL RETARDATION, X-LINKED 1; MRX1	309530	Mental retardation, nonsyndromic, X-linked
ENSG00000172534	brain	3	METHYLMALONIC ACIDEMIA AND HOMOCYSTEINEMIA, cblX TYPE	309541	Mental retardation, nonsyndromic, X-linked
ENSG00000068438	brain	3	MENTAL RETARDATION, X-LINKED 9; MRX9	309549	Mental retardation, nonsyndromic, X-linked
ENSG00000102172	brain-1, brain-0, brain	1,1,3	MENTAL RETARDATION, X-LINKED, SYNDROMIC, SNYDER-ROBINSON TYPE; MRXSSR	309583	Mental retardation, X-linked syndromic
ENSG00000001497	brain	3	WILSON-TURNER X-LINKED MENTAL RETARDATION SYNDROME; WTS	309585	Mental retardation, X-linked syndromic
ENSG00000102119			EMERY-DREIFUSS MUSCULAR DYSTROPHY 1, X-LINKED; EDMD1	310300	Emery-Dreifuss muscular dystrophy
ENSG00000185345	brain-2, brain, brain-1, brain-0, brain-3	3,2, 1,1,1	PARKINSON DISEASE 2, AUTOSOMAL RECESSIVE JUVENILE; PARK2	600116	Parkinson disease
ENSG00000185345	brain-2, brain, brain-1, brain-0, brain-3	3,2, 1,1,1	PARKINSON DISEASE 2, AUTOSOMAL RECESSIVE JUVENILE; PARK2	600116	Parkinson disease
ENSG00000115839	brain-0,brain-1, brain	3,3,3	WARBURG MICRO SYNDROME 1; WARBM1	600118	Warburg micro syndrome
ENSG00000115839	brain-0,brain-1, brain	3,3,3	WARBURG MICRO SYNDROME 1; WARBM1	600118	Warburg micro syndrome
ENSG00000173898	brain-1, brain-0,brain-3	3,1,1	SPINOCEREBELLAR ATAXIA 5; SCA5	600224	Spinocerebellar ataxia
ENSG00000173898	brain-1, brain-0,brain-3	3,1,1	SPINOCEREBELLAR ATAXIA 5; SCA5	600224	Spinocerebellar ataxia
ENSG00000173898	brain-1, brain-0,brain-3	3,1,1	SPINOCEREBELLAR ATAXIA 5; SCA5	600224	Spinocerebellar ataxia
ENSG00000170113	brain-3	3	SPASTIC PARAPLEGIA 6, AUTOSOMAL DOMINANT; SPG6	600363	Spastic paraplegia
ENSG00000108231	brain-0	3	EPILEPSY, FAMILIAL TEMPORAL LOBE, 1; ETL1	600512	Epilepsy, familial temporal lobe
ENSG00000101204	brain-0	3	EPILEPSY, NOCTURNAL FRONTAL LOBE, 1; ENFL1	600513	Epilepsy, nocturnal frontal lobe
ENSG00000180902	brain	3	D-2-HYDROXYGLUTARIC ACIDURIA 1; D2HGA1	600721	D-2-hydroxyglutaric aciduria
ENSG00000107736			USHER SYNDROME, TYPE ID; USH1D	601067	Usher syndrome
ENSG00000115155			DEAFNESS, AUTOSOMAL RECESSIVE 9; DFNB9	601071	Auditory neuropathy
ENSG00000214160	brain-1,brain-0	3,3	CONGENITAL DISORDER OF GLYCOSYLATION, TYPE Id; CDG1D	601110	Congenital disorders of glycosylation, type I
ENSG00000166341	brain-0,brain	3,3	VAN MALDERGEM SYNDROME 1; VMLDS1	601390	Van Maldergem syndrome
ENSG00000104884	brain	3	TRICHOTHIODYSTROPHY 1, PHOTOSENSITIVE; TTD1	601675	Trichothiodystrophy
ENSG00000104133	brain-0,brain-3, brain	3,3,3	AMYOTROPHIC LATERAL SCLEROSIS 5, JUVENILE; ALS5	602099	Amyotrophic lateral sclerosis
ENSG00000107290	brain-0, brain-3	3,3	AMYOTROPHIC LATERAL SCLEROSIS 4, JUVENILE; ALS4	602433	Amyotrophic lateral sclerosis
ENSG00000107290	brain-0, brain-3	3,3	AMYOTROPHIC LATERAL SCLEROSIS 4, JUVENILE; ALS4	602433	Amyotrophic lateral sclerosis
ENSG00000178802	brain	1	CONGENITAL DISORDER OF GLYCOSYLATION, TYPE Ib; CDG1B	602579	Congenital disorders of glycosylation, type I
ENSG00000025708	brain-0	3	MITOCHONDRIAL DNA DEPLETION SYNDROME 1 (MNGIE TYPE); MTDPS1	603041	Mitochondrial DNA depletion syndrome
ENSG00000088035	brain-1	1	CONGENITAL DISORDER OF GLYCOSYLATION, TYPE Ic; CDG1C	603147	Congenital disorders of glycosylation, type I
ENSG00000105647	brain-0, brain	3,3	MEGALENCEPHALY-POLYMICROGYRIA-POLYDACTYLY-HYDROCEPHALUS SYNDROME 1; MPPH1	603387	Megalencephaly-polymicrogyria-polydactyly-hydrocephalus syndrome
ENSG00000130638	brain-1	3	SPINOCEREBELLAR ATAXIA 10; SCA10	603516	Spinocerebellar ataxia
ENSG00000130638	brain-1	3	SPINOCEREBELLAR ATAXIA 10; SCA10	603516	Spinocerebellar ataxia
ENSG00000130638	brain-1	3	SPINOCEREBELLAR ATAXIA 10; SCA10	603516	Spinocerebellar ataxia
ENSG00000164414	brain	3	CONGENITAL DISORDER OF GLYCOSYLATION, TYPE IIf; CDG2F	603585	Congenital disorders of glycosylation, type II
ENSG00000100427	brain-0,brain, brain-1	3,3,1	MEGALENCEPHALIC LEUKOENCEPHALOPATHY WITH SUBCORTICAL CYSTS 1; MLC1	604004	Leukoencephalopathy, megalencephalic
ENSG00000155980	brain-0. brain-3, brain-1	1,1,1	SPASTIC PARAPLEGIA 10, AUTOSOMAL DOMINANT; SPG10	604187	Spastic paraplegia
ENSG00000156475	brain-1, brain-0	3,3	SPINOCEREBELLAR ATAXIA 12; SCA12	604326	Spinocerebellar ataxia
ENSG00000156475	brain-1, brain-0	3,3	SPINOCEREBELLAR ATAXIA 12; SCA12	604326	Spinocerebellar ataxia
ENSG00000156475	brain-1, brain-0	3,3	SPINOCEREBELLAR ATAXIA 12; SCA12	604326	Spinocerebellar ataxia
ENSG00000132326	brain	3	ADVANCED SLEEP PHASE SYNDROME, FAMILIAL, 1; FASPS1	604348	Advanced sleep phase syndrome
ENSG00000100150	brain-0	3	EPILEPSY, FAMILIAL FOCAL, WITH VARIABLE FOCI 1; FFEVF1	604364	Epilepsy, familial focal, with variable foci
ENSG00000020922	brain-1	3	ATAXIA-TELANGIECTASIA-LIKE DISORDER 1; ATLD1	604391	Ataxia-telangiectasia-like disorder
ENSG00000020922	brain-1	3	ATAXIA-TELANGIECTASIA-LIKE DISORDER 1; ATLD1	604391	Ataxia-telangiectasia-like disorder
ENSG00000128881	brain-1	3	SPINOCEREBELLAR ATAXIA 11; SCA11	604432	Spinocerebellar ataxia
ENSG00000128881	brain-1	3	SPINOCEREBELLAR ATAXIA 11; SCA11	604432	Spinocerebellar ataxia
ENSG00000128881	brain-1	3	SPINOCEREBELLAR ATAXIA 11; SCA11	604432	Spinocerebellar ataxia
ENSG00000125744	brain-3	3	SPASTIC PARAPLEGIA 12, AUTOSOMAL DOMINANT; SPG12	604805	Spastic paraplegia
ENSG00000049239			CORTISONE REDUCTASE DEFICIENCY 1; CORTRD1	604931	Cortisone reductase deficiency
ENSG00000131398	brain-1, brain	3,1	SPINOCEREBELLAR ATAXIA 13; SCA13	605259	Spinocerebellar ataxia
ENSG00000131398	brain-1, brain	3,1	SPINOCEREBELLAR ATAXIA 13; SCA13	605259	Spinocerebellar ataxia
ENSG00000131398	brain-1, brain	3,1	SPINOCEREBELLAR ATAXIA 13; SCA13	605259	Spinocerebellar ataxia
ENSG00000126583	brain-1	3	SPINOCEREBELLAR ATAXIA 14; SCA14	605361	Spinocerebellar ataxia
ENSG00000126583	brain-1	3	SPINOCEREBELLAR ATAXIA 14; SCA14	605361	Spinocerebellar ataxia
ENSG00000126583	brain-1	3	SPINOCEREBELLAR ATAXIA 14; SCA14	605361	Spinocerebellar ataxia
ENSG00000160716	brain-0	3	EPILEPSY, NOCTURNAL FRONTAL LOBE, 3; ENFL3	605375	Epilepsy, nocturnal frontal lobe
ENSG00000164199			USHER SYNDROME, TYPE IIC; USH2C	605472	Usher syndrome
ENSG00000186862			USHER SYNDROME, TYPE IIC; USH2C	605472	Usher syndrome
ENSG00000158828	brain, brain-2	3,3	PARKINSON DISEASE 6, AUTOSOMAL RECESSIVE EARLY-ONSET; PARK6	605909	Parkinson disease
ENSG00000158828	brain, brain-2	3,3	PARKINSON DISEASE 6, AUTOSOMAL RECESSIVE EARLY-ONSET; PARK6	605909	Parkinson disease
ENSG00000115275	brain, brain-0	3,3	CONGENITAL DISORDER OF GLYCOSYLATION, TYPE IIb; CDG2B	606056	Congenital disorders of glycosylation, type II
ENSG00000280987	brain-3	3	AMYOTROPHIC LATERAL SCLEROSIS 21; ALS21	606070	Amyotrophic lateral sclerosis
ENSG00000280987	brain-3	3	AMYOTROPHIC LATERAL SCLEROSIS 21; ALS21	606070	Amyotrophic lateral sclerosis
ENSG00000087086	brain-2	3	NEURODEGENERATION WITH BRAIN IRON ACCUMULATION 3; NBIA3	606159	Neurodegeneration with brain iron accumulation
ENSG00000087086	brain-2	3	NEURODEGENERATION WITH BRAIN IRON ACCUMULATION 3; NBIA3	606159	Neurodegeneration with brain iron accumulation
ENSG00000116288	brain-2	3	PARKINSON DISEASE 7, AUTOSOMAL RECESSIVE EARLY-ONSET; PARK7	606324	Parkinson disease
ENSG00000116288	brain-2	3	PARKINSON DISEASE 7, AUTOSOMAL RECESSIVE EARLY-ONSET; PARK7	606324	Parkinson disease
ENSG00000150995	brain-1	3	SPINOCEREBELLAR ATAXIA 29; SCA29,SPINOCEREBELLAR ATAXIA 15; SCA15	606658	Spinocerebellar ataxia,Spinocerebellar ataxia
ENSG00000159363	brain-2, brain-1, brain-3	3,1,1	KUFOR-RAKEB SYNDROME; KRS	606693	Parkinson disease
ENSG00000182040			USHER SYNDROME, TYPE IG; USH1G	606943	Usher syndrome
ENSG00000086062	brain-1	3	CONGENITAL DISORDER OF GLYCOSYLATION, TYPE IId; CDG2D	607091	Congenital disorders of glycosylation, type II
ENSG00000112592	brain-0, brain-1, brain-2	1,3,1	SPINOCEREBELLAR ATAXIA 17; SCA17	607136	Spinocerebellar ataxia
ENSG00000112592	brain-0, brain-1, brain-2	1,3,1	SPINOCEREBELLAR ATAXIA 17; SCA17	607136	Spinocerebellar ataxia
ENSG00000112592	brain-0, brain-1, brain-2	1,3,1	SPINOCEREBELLAR ATAXIA 17; SCA17	607136	Spinocerebellar ataxia
ENSG00000182858	brain	1	CONGENITAL DISORDER OF GLYCOSYLATION, TYPE Ig; CDG1G	607143	Congenital disorders of glycosylation, type I
ENSG00000197912	brain-1, brain-0,brain	3,3,3	SPASTIC PARAPLEGIA 7, AUTOSOMAL RECESSIVE; SPG7	607259	Spastic paraplegia
ENSG00000171385	brain-1	3	SPINOCEREBELLAR ATAXIA 19; SCA19	607346	Spinocerebellar ataxia
ENSG00000171385	brain-1	3	SPINOCEREBELLAR ATAXIA 19; SCA19	607346	Spinocerebellar ataxia
ENSG00000171385	brain-1	3	SPINOCEREBELLAR ATAXIA 19; SCA19	607346	Spinocerebellar ataxia
ENSG00000113851	brain	3	MENTAL RETARDATION, AUTOSOMAL RECESSIVE 2; MRT2	607417	Mental retardation, autosomal recessive
ENSG00000173085	brain-1, brain-0	3,3	COENZYME Q10 DEFICIENCY, PRIMARY, 1; COQ10D1	607426	Coenzyme Q10 deficiency, primary
ENSG00000173085	brain-1, brain-0	3,3	COENZYME Q10 DEFICIENCY, PRIMARY, 1; COQ10D1	607426	Coenzyme Q10 deficiency, primary
ENSG00000007168	brain-0, brain-1, brain	3,3,3	LISSENCEPHALY 1; LIS1	607432	Lissencephaly
ENSG00000205090	brain-1	3	SPINOCEREBELLAR ATAXIA 21; SCA21	607454	Spinocerebellar ataxia
ENSG00000205090	brain-1	3	SPINOCEREBELLAR ATAXIA 21; SCA21	607454	Spinocerebellar ataxia
ENSG00000205090	brain-1	3	SPINOCEREBELLAR ATAXIA 21; SCA21	607454	Spinocerebellar ataxia
ENSG00000135917	brain-2	3	THIAMINE METABOLISM DYSFUNCTION SYNDROME 2 (BIOTIN- OR THIAMINE-RESPONSIVE TYPE); THMD2	607483	Thiamine-responsive dysfunction syndrome
ENSG00000135917	brain-2	3	THIAMINE METABOLISM DYSFUNCTION SYNDROME 2 (BIOTIN- OR THIAMINE-RESPONSIVE TYPE); THMD2	607483	Thiamine-responsive dysfunction syndrome
ENSG00000100749	brain-1, brain-3, brain-2	3,3,3	PONTOCEREBELLAR HYPOPLASIA, TYPE 1A; PCH1A	607596	Pontocerebellar hypoplasia
ENSG00000100749	brain-1, brain-3, brain-2	3,3,3	PONTOCEREBELLAR HYPOPLASIA, TYPE 1A; PCH1A	607596	Pontocerebellar hypoplasia
ENSG00000148606	brain-3, brain-0,brain	3,3,3	LEUKODYSTROPHY, HYPOMYELINATING, 7, WITH OR WITHOUT OLIGODONTIA AND/OR HYPOGONADOTROPIC HYPOGONADISM; HLD7	607694	Leukodystrophy, hypomyelinating
ENSG00000274286	brain-0	3	EPILEPSY, FAMILIAL ADULT MYOCLONIC, 2; FAME2	607876	Epilepsy, familial adult myoclonic
ENSG00000089280	brain, brain-3, brain-0	3,3,3	AMYOTROPHIC LATERAL SCLEROSIS 6 WITH OR WITHOUT FRONTOTEMPORAL DEMENTIA; ALS6	608030	Amyotrophic lateral sclerosis
ENSG00000089280	brain, brain-3, brain-0	3,3,3	AMYOTROPHIC LATERAL SCLEROSIS 6 WITH OR WITHOUT FRONTOTEMPORAL DEMENTIA; ALS6	608030	Amyotrophic lateral sclerosis
ENSG00000187049	brain-1, brain	3,3	JOUBERT SYNDROME 2; JBTS2	608091	Joubert syndrome
ENSG00000172269	brain-1	3	CONGENITAL DISORDER OF GLYCOSYLATION, TYPE Ij; CDG1J	608093	Congenital disorders of glycosylation, type I
ENSG00000159063	brain	1	CONGENITAL DISORDER OF GLYCOSYLATION, TYPE Ih; CDG1H	608104	Congenital disorders of glycosylation, type I
ENSG00000132024	brain	3	MENTAL RETARDATION, AUTOSOMAL RECESSIVE 3; MRT3	608443	Mental retardation, autosomal recessive
ENSG00000033011	brain, brain-1 brain-0	3,1,2	CONGENITAL DISORDER OF GLYCOSYLATION, TYPE Ik; CDG1K	608540	Congenital disorders of glycosylation, type I
ENSG00000124164	brain-3	2	AMYOTROPHIC LATERAL SCLEROSIS 8; ALS8	608627	Amyotrophic lateral sclerosis
ENSG00000124164	brain-3	2	AMYOTROPHIC LATERAL SCLEROSIS 8; ALS8	608627	Amyotrophic lateral sclerosis
ENSG00000135541	brain-1	3	JOUBERT SYNDROME 3; JBTS3	608629	Joubert syndrome
ENSG00000135541	brain-1	3	JOUBERT SYNDROME 3; JBTS3	608629	Joubert syndrome
ENSG00000086848	brain-1,brain	3,3	CONGENITAL DISORDER OF GLYCOSYLATION, TYPE Il; CDG1L	608776	Congenital disorders of glycosylation, type I
ENSG00000168434	brain-1, brain	1,3	CONGENITAL DISORDER OF GLYCOSYLATION, TYPE IIe; CDG2E	608779	Congenital disorders of glycosylation, type II
ENSG00000000419	brain-1, brain	1,3	CONGENITAL DISORDER OF GLYCOSYLATION, TYPE Ie; CDG1E	608799	Congenital disorders of glycosylation, type I
ENSG00000139734	brain	3	AUDITORY NEUROPATHY, AUTOSOMAL DOMINANT, 1; AUNA1	609129	Auditory neuropathy
ENSG00000113231	brain-2	3	STRIATAL DEGENERATION, AUTOSOMAL DOMINANT 1; ADSD1	609161	Striatal degeneration, autosomal dominant
ENSG00000113231	brain-2	3	STRIATAL DEGENERATION, AUTOSOMAL DOMINANT 1; ADSD1	609161	Striatal degeneration, autosomal dominant
ENSG00000113231	brain-2	3	STRIATAL DEGENERATION, AUTOSOMAL DOMINANT 1; ADSD1	609161	Striatal degeneration, autosomal dominant
ENSG00000129255	brain-1,brain-0	2,3	CONGENITAL DISORDER OF GLYCOSYLATION, TYPE If; CDG1F	609180	Congenital disorders of glycosylation, type I
ENSG00000135454	brain	3	SPASTIC PARAPLEGIA 26, AUTOSOMAL RECESSIVE; SPG26	609195	Spastic paraplegia
ENSG00000177542	brain, brain-1, brain-0	3,1,1	EPILEPTIC ENCEPHALOPATHY, EARLY INFANTILE, 3; EIEE3	609304	Epileptic encephalopathy, early infantile
ENSG00000102466	brain-1, brain-2	3,3	SPINOCEREBELLAR ATAXIA 27; SCA27	609307	Spinocerebellar ataxia
ENSG00000102466	brain-1, brain-2	3,3	SPINOCEREBELLAR ATAXIA 27; SCA27	609307	Spinocerebellar ataxia
ENSG00000102466	brain-1, brain-2	3,3	SPINOCEREBELLAR ATAXIA 27; SCA27	609307	Spinocerebellar ataxia
ENSG00000100523	brain-3	2	SPASTIC PARAPLEGIA 28, AUTOSOMAL RECESSIVE; SPG28	609340	Spastic paraplegia
ENSG00000166548	brain	1	MITOCHONDRIAL DNA DEPLETION SYNDROME 2 (MYOPATHIC TYPE); MTDPS2	609560	Mitochondrial DNA depletion syndrome
ENSG00000144061	brain-1	3	JOUBERT SYNDROME 4; JBTS4	609583	Joubert syndrome
ENSG00000144061	brain-1	3	JOUBERT SYNDROME 4; JBTS4	609583	Joubert syndrome
ENSG00000043355	brain	3	HOLOPROSENCEPHALY 5; HPE5	609637	Holoprosencephaly
ENSG00000137285	brain-0, brain, brain-1	3,3,3	CORTICAL DYSPLASIA, COMPLEX, WITH OTHER BRAIN MALFORMATIONS 7; CDCBM7	610031	Cortical dysplasia, complex, with other brain malformations
ENSG00000137285	brain-0, brain, brain-1	3,3,3	CORTICAL DYSPLASIA, COMPLEX, WITH OTHER BRAIN MALFORMATIONS 7; CDCBM7	610031	Cortical dysplasia, complex, with other brain malformations
ENSG00000117984	brain-1, brain	3,3	CEROID LIPOFUSCINOSIS, NEURONAL, 10; CLN10	610127	Ceroid lipofuscinoses
ENSG00000136104	brain-3, brain-2	2,2	AICARDI-GOUTIERES SYNDROME 2; AGS2	610181	Aicardi-Goutieres syndrome
ENSG00000167716	brain-1,brain, brain-2	3,3,3	CEREBELLAR ATAXIA, MENTAL RETARDATION, AND DYSEQUILIBRIUM SYNDROME 2; CAMRQ2	610185	Cerebellar ataxia, mental retardation, and dysequilibrium
ENSG00000167716	brain-1,brain, brain-2	3,3,3	CEREBELLAR ATAXIA, MENTAL RETARDATION, AND DYSEQUILIBRIUM SYNDROME 2; CAMRQ2	610185	Cerebellar ataxia, mental retardation, and dysequilibrium
ENSG00000198707	brain-1	3	JOUBERT SYNDROME 5; JBTS5	610188	Joubert syndrome
ENSG00000155256	brain-3	3	SPASTIC PARAPLEGIA 33, AUTOSOMAL DOMINANT; SPG33	610244	Spastic paraplegia
ENSG00000101327	brain-1, brain-3, brain, brain-0	3,1,1,1	SPINOCEREBELLAR ATAXIA 23; SCA23	610245	Spinocerebellar ataxia
ENSG00000101327	brain-1, brain-3, brain, brain-0	3,1,1,1	SPINOCEREBELLAR ATAXIA 23; SCA23	610245	Spinocerebellar ataxia
ENSG00000101327	brain-1, brain-3, brain, brain-0	3,1,1,1	SPINOCEREBELLAR ATAXIA 23; SCA23	610245	Spinocerebellar ataxia
ENSG00000141385	brain-1	3	SPINOCEREBELLAR ATAXIA 28; SCA28	610246	Spinocerebellar ataxia
ENSG00000141385	brain-1	3	SPINOCEREBELLAR ATAXIA 28; SCA28	610246	Spinocerebellar ataxia
ENSG00000068615	brain-3	2	SPASTIC PARAPLEGIA 31, AUTOSOMAL DOMINANT; SPG31	610250	Spastic paraplegia
ENSG00000181090	brain	3	KLEEFSTRA SYNDROME	610253	Mental retardation, autosomal dominant
ENSG00000175505			COLD-INDUCED SWEATING SYNDROME 2; CISS2	610313	Cold-induced sweating syndrome
ENSG00000172922	brain	3	AICARDI-GOUTIERES SYNDROME 3; AGS3	610329	Aicardi-Goutieres syndrome
ENSG00000104889	brain-1, brain	3,3	AICARDI-GOUTIERES SYNDROME 4; AGS4	610333	Aicardi-Goutieres syndrome
ENSG00000120903	brain-0	3	EPILEPSY, NOCTURNAL FRONTAL LOBE, 4; ENFL4	610353	Epilepsy, nocturnal frontal lobe
ENSG00000120071	brain, brain-0	2,3	KOOLEN-DE VRIES SYNDROME; KDVS	610443	Mental retardation, autosomal dominant
ENSG00000122591	brain, brain-1	3,3	LEUKODYSTROPHY, HYPOMYELINATING, 5; HLD5	610532	Leukodystrophy, hypomyelinating
ENSG00000164953	brain-1	3	JOUBERT SYNDROME 6; JBTS6	610688	Joubert syndrome
ENSG00000012061	brain-0, brain-1	3,3	CEREBROOCULOFACIOSKELETAL SYNDROME 4; COFS4	610758	Cerebrooculofacioskeletal syndrome
ENSG00000108055	brain	3	CORNELIA DE LANGE SYNDROME 3; CDLS3	610759	Cornelia de Lange syndrome
ENSG00000175283	brain	3	CONGENITAL DISORDER OF GLYCOSYLATION, TYPE Im; CDG1M	610768	Congenital disorders of glycosylation, type I
ENSG00000185920	brain	3	HOLOPROSENCEPHALY 7; HPE7	610828	Holoprosencephaly
ENSG00000074047	brain	3	HOLOPROSENCEPHALY 9; HPE9	610829	Holoprosencephaly
ENSG00000164073	brain, brain-1	3,3	CEROID LIPOFUSCINOSIS, NEURONAL, 7; CLN7	610951	Ceroid lipofuscinoses
ENSG00000126091	brain	3	MENTAL RETARDATION, AUTOSOMAL RECESSIVE 12; MRT12	611090	Mental retardation, autosomal recessive
ENSG00000037474	brain	2	MENTAL RETARDATION, AUTOSOMAL RECESSIVE 5; MRT5	611091	Mental retardation, autosomal recessive
ENSG00000164418	brain	2	MENTAL RETARDATION, AUTOSOMAL RECESSIVE 6; MRT6	611092	Mental retardation, autosomal recessive
ENSG00000104723	brain	2	MENTAL RETARDATION, AUTOSOMAL RECESSIVE 7; MRT7	611093	Mental retardation, autosomal recessive
ENSG00000213380	brain-1, brain-3	1,3	CONGENITAL DISORDER OF GLYCOSYLATION, TYPE IIh; CDG2H	611182	Congenital disorders of glycosylation, type II
ENSG00000166685	brain, brain-1, brain-0	1,1,1	CONGENITAL DISORDER OF GLYCOSYLATION, TYPE IIg; CDG2G	611209	Congenital disorders of glycosylation, type II
ENSG00000147475	brain-3, brain	3,2	SPASTIC PARAPLEGIA 18, AUTOSOMAL RECESSIVE; SPG18	611225	Spastic paraplegia
ENSG00000113327	brain	3	GENERALIZED EPILEPSY WITH FEBRILE SEIZURES PLUS, TYPE 3; GEFSP3	611277	Epilepsy, generalized, with febrile seizures plus
ENSG00000129250	brain-1, brain	3,2	SPASTIC ATAXIA 2, AUTOSOMAL RECESSIVE; SPAX2	611302	Spastic ataxia
ENSG00000095397			USHER SYNDROME, TYPE IID; USH2D	611383	Usher syndrome
ENSG00000247626	brain-1, brain-0. brain	3,2,3	SPASTIC ATAXIA 3, AUTOSOMAL RECESSIVE; SPAX3	611390	Spastic ataxia
ENSG00000146282	brain-1, brain	3,3	PONTOCEREBELLAR HYPOPLASIA, TYPE 6; PCH6	611523	Pontocerebellar hypoplasia
ENSG00000146282	brain-1, brain	3,3	PONTOCEREBELLAR HYPOPLASIA, TYPE 6; PCH6	611523	Pontocerebellar hypoplasia
ENSG00000132155			LEOPARD SYNDROME 2; LPRD2	611554	LEOPARD syndrome
ENSG00000103494	brain-1, kidney, brain	3,3,1	JOUBERT SYNDROME 7; JBTS7	611560	Joubert syndrome
ENSG00000167552	brain-0, brain-1, brain	3,3,3	LISSENCEPHALY 3; LIS3	611603	Lissencephaly
ENSG00000243335	brain-1, brain, brain-0	2,2,1	EPILEPSY, PROGRESSIVE MYOCLONIC, 3, WITH OR WITHOUT INTRACELLULAR INCLUSIONS; EPM3	611726	Epilepsy, progressive myoclonic
ENSG00000214274	brain-3, brain-0	3,1	AMYOTROPHIC LATERAL SCLEROSIS 9; ALS9	611895	Amyotrophic lateral sclerosis
ENSG00000214274	brain-3, brain-0	3,1	AMYOTROPHIC LATERAL SCLEROSIS 9; ALS9	611895	Amyotrophic lateral sclerosis
ENSG00000163933	brain	3	CONGENITAL DISORDER OF GLYCOSYLATION, TYPE In; CDG1N	612015	Congenital disorders of glycosylation, type I
ENSG00000163050	brain-1, brain	3,1	COENZYME Q10 DEFICIENCY, PRIMARY, 4; COQ10D4	612016	Coenzyme Q10 deficiency, primary
ENSG00000163050	brain-1, brain	3,1	COENZYME Q10 DEFICIENCY, PRIMARY, 4; COQ10D4	612016	Coenzyme Q10 deficiency, primary
ENSG00000032444	brain-3, brain-1	3,2	SPASTIC PARAPLEGIA 39, AUTOSOMAL RECESSIVE; SPG39	612020	Spastic paraplegia
ENSG00000120948	brain-0, brain-3, brain-2, brain	3,3,1,1	AMYOTROPHIC LATERAL SCLEROSIS 10 WITH OR WITHOUT FRONTOTEMPORAL DEMENTIA; ALS10	612069	Amyotrophic lateral sclerosis
ENSG00000120948	brain-0, brain-3, brain-2, brain	3,3,1,1	AMYOTROPHIC LATERAL SCLEROSIS 10 WITH OR WITHOUT FRONTOTEMPORAL DEMENTIA; ALS10	612069	Amyotrophic lateral sclerosis
ENSG00000136143	brain-2, brain	3,3	MITOCHONDRIAL DNA DEPLETION SYNDROME 5 (ENCEPHALOMYOPATHIC WITH OR WITHOUT METHYLMALONIC ACIDURIA); MTDPS5	612073	Mitochondrial DNA depletion syndrome
ENSG00000048392	brain, brain-2	3,1	MITOCHONDRIAL DNA DEPLETION SYNDROME 8A (ENCEPHALOMYOPATHIC TYPE WITH RENAL TUBULOPATHY); MTDPS8A	612075	Mitochondrial DNA depletion syndrome
ENSG00000136854	brain-3, brain	3,3	EPILEPTIC ENCEPHALOPATHY, EARLY INFANTILE, 4; EIEE4	612164	Epileptic encephalopathy, early infantile
ENSG00000178971	brain, brain-1, brain-2	3,1,1	CEREBRORETINAL MICROANGIOPATHY WITH CALCIFICATIONS AND CYSTS 1; CRMCC1	612199	Cerebroretinal microangiopathy with calcfications and cysts
ENSG00000048342	brain-1, brain	3, 1	JOUBERT SYNDROME 9; JBTS9	612285	Joubert syndrome
ENSG00000169379	brain-1	3	JOUBERT SYNDROME 8; JBTS8	612291	Joubert syndrome
ENSG00000169379	brain-1	3	JOUBERT SYNDROME 8; JBTS8	612291	Joubert syndrome
ENSG00000103089	brain-1, brain-2, brain, brain-3	3,2,3,2	SPASTIC PARAPLEGIA 35, AUTOSOMAL RECESSIVE; SPG35	612319	Spastic paraplegia
ENSG00000179456	brain	3	MENTAL RETARDATION, AUTOSOMAL DOMINANT 22; MRD22	612337	Mental retardation, autosomal dominant
ENSG00000128039	brain-1,brain-0	3,3	CONGENITAL DISORDER OF GLYCOSYLATION, TYPE Iq; CDG1Q	612379	Congenital disorders of glycosylation, type I
ENSG00000154743	brain-1, brain	3,3	PONTOCEREBELLAR HYPOPLASIA, TYPE 2B; PCH2B	612389	Pontocerebellar hypoplasia
ENSG00000154743	brain-1, brain	3,3	PONTOCEREBELLAR HYPOPLASIA, TYPE 2B; PCH2B	612389	Pontocerebellar hypoplasia
ENSG00000139174	brain-1	3	EPILEPSY, PROGRESSIVE MYOCLONIC, 1B; EPM1B	612437	Epilepsy, progressive myoclonic
ENSG00000104833	brain-1, brain-2, brain	3,3,3	LEUKODYSTROPHY, HYPOMYELINATING, 6; HLD6	612438	Leukodystrophy, hypomyelinating
ENSG00000169359	brain-3	3	SPASTIC PARAPLEGIA 42, AUTOSOMAL DOMINANT; SPG42	612539	Spastic paraplegia
ENSG00000112367	brain-0, brain-3, brain	1,3,1	AMYOTROPHIC LATERAL SCLEROSIS 11; ALS11	612577	Amyotrophic lateral sclerosis
ENSG00000112367	brain-0, brain-3, brain	1,3,1	AMYOTROPHIC LATERAL SCLEROSIS 11; ALS11	612577	Amyotrophic lateral sclerosis
ENSG00000129910	brain	3	MENTAL RETARDATION, AUTOSOMAL DOMINANT 3; MRD3	612580	Mental retardation, autosomal dominant
ENSG00000149571	brain	3	MENTAL RETARDATION, AUTOSOMAL DOMINANT 4; MRD4	612581	Mental retardation, autosomal dominant
ENSG00000197283	brain	3	MENTAL RETARDATION, AUTOSOMAL DOMINANT 5; MRD5	612621	Mental retardation, autosomal dominant
ENSG00000079215	brain-1	3	EPISODIC ATAXIA, TYPE 6; EA6	612656	Episodic ataxia
ENSG00000171766	brain	3	CEREBRAL CREATINE DEFICIENCY SYNDROME 3; CCDS3	612718	Cerebral creatine deficiency syndrome
ENSG00000130005	brain-1, brain	3,3	CEREBRAL CREATINE DEFICIENCY SYNDROME 2; CCDS2	612736	Cerebral creatine deficiency syndrome
ENSG00000107104	brain	3	CEREBRAL PALSY, SPASTIC QUADRIPLEGIC, 2; CPSQ2	612900	Spastic quadriplegic cerebral palsy
ENSG00000221838	brain-1, brain	3,3	SPASTIC PARAPLEGIA 50, AUTOSOMAL RECESSIVE; SPG50	612936	Spastic paraplegia
ENSG00000179085			CONGENITAL DISORDER OF GLYCOSYLATION, TYPE Io; CDG1O	612937	Congenital disorders of glycosylation, type I
ENSG00000115840	brain, brain-0	3,1	EPILEPTIC ENCEPHALOPATHY, EARLY INFANTILE, 39; EIEE39	612949	Epileptic encephalopathy, early infantile
ENSG00000101347	brain-2, brain	3,3	AICARDI-GOUTIERES SYNDROME 5; AGS5	612952	Aicardi-Goutieres syndrome
ENSG00000184381	brain-0, brain, brain-2	3,3,3	PARKINSON DISEASE 14, AUTOSOMAL RECESSIVE; PARK14	612953	Parkinson disease
ENSG00000131018			EMERY-DREIFUSS MUSCULAR DYSTROPHY 4, AUTOSOMAL DOMINANT; EDMD4	612998	Emery-Dreifuss muscular dystrophy
ENSG00000054654			EMERY-DREIFUSS MUSCULAR DYSTROPHY 5, AUTOSOMAL DOMINANT; EDMD5	612999	Emery-Dreifuss muscular dystrophy
ENSG00000076685	brain, brain-3	3,1	SPASTIC PARAPLEGIA 45, AUTOSOMAL RECESSIVE; SPG45	613162	Spastic paraplegia
ENSG00000183785	brain-0, brain	3,3	CORTICAL DYSPLASIA, COMPLEX, WITH OTHER BRAIN MALFORMATIONS 8; CDCBM8	613180	Cortical dysplasia, complex, with other brain malformations
ENSG00000183785	brain-0, brain	3,3	CORTICAL DYSPLASIA, COMPLEX, WITH OTHER BRAIN MALFORMATIONS 8; CDCBM8	613180	Cortical dysplasia, complex, with other brain malformations
ENSG00000167632	brain-1, brain, brain-0	3,3,1	MENTAL RETARDATION, AUTOSOMAL RECESSIVE 13; MRT13	613192	Mental retardation, autosomal recessive
ENSG00000178538	brain-1	3	CEREBELLAR ATAXIA, MENTAL RETARDATION, AND DYSEQUILIBRIUM SYNDROME 3; CAMRQ3	613227	Cerebellar ataxia, mental retardation, and dysequilibrium
ENSG00000178538	brain-1	3	CEREBELLAR ATAXIA, MENTAL RETARDATION, AND DYSEQUILIBRIUM SYNDROME 3; CAMRQ3	613227	Cerebellar ataxia, mental retardation, and dysequilibrium
ENSG00000103197	brain-0	3	TUBEROUS SCLEROSIS 2; TSC2	613254	Tuberous sclerosis
ENSG00000039650	brain-1	3	MICROCEPHALY, SEIZURES, AND DEVELOPMENTAL DELAY; MCSZ	613402	Epileptic encephalopathy, early infantile
ENSG00000123240	brain, brain-3	1,3	AMYOTROPHIC LATERAL SCLEROSIS 12; ALS12	613435	Amyotrophic lateral sclerosis
ENSG00000123240	brain, brain-3	1,3	AMYOTROPHIC LATERAL SCLEROSIS 12; ALS12	613435	Amyotrophic lateral sclerosis
ENSG00000081189	brain, brain-0	3,2	MENTAL RETARDATION, AUTOSOMAL DOMINANT 20; MRD20	613443	Mental retardation, autosomal dominant
ENSG00000197694	brain-0, brain-1, brain	2,3,3	EPILEPTIC ENCEPHALOPATHY, EARLY INFANTILE, 5; EIEE5	613477	Epileptic encephalopathy, early infantile
ENSG00000103051	brain	3	CONGENITAL DISORDER OF GLYCOSYLATION, TYPE IIj; CDG2J	613489	Congenital disorders of glycosylation, type II
ENSG00000164597	brain-1, brain	1,1	CONGENITAL DISORDER OF GLYCOSYLATION, TYPE IIi; CDG2I	613612	Congenital disorders of glycosylation, type II
ENSG00000242802	brain-3, brain	1,1	SPASTIC PARAPLEGIA 48, AUTOSOMAL RECESSIVE; SPG48	613647	Spastic paraplegia
ENSG00000182054	brain	1	D-2-HYDROXYGLUTARIC ACIDURIA 2; D2HGA2	613657	D-2-hydroxyglutaric aciduria
ENSG00000182054	brain	3	D-2-HYDROXYGLUTARIC ACIDURIA 2; D2HGA2	613657	D-2-hydroxyglutaric aciduria
ENSG00000253710	brain	1	CONGENITAL DISORDER OF GLYCOSYLATION, TYPE Ip; CDG1P	613661	Congenital disorders of glycosylation, type I
ENSG00000100393	brain	3	RUBINSTEIN-TAYBI SYNDROME 2; RSTS2	613684	Rubinstein-Taybi syndrome
ENSG00000157764	brain	2	LEOPARD SYNDROME 3; LPRD3	613707	LEOPARD syndrome
ENSG00000182621	brain-0,brain	1,2	EPILEPTIC ENCEPHALOPATHY, EARLY INFANTILE, 12; EIEE12	613722	Epileptic encephalopathy, early infantile
ENSG00000109618	brain-1,brain	3,3	PONTOCEREBELLAR HYPOPLASIA, TYPE 2D; PCH2D	613811	Pontocerebellar hypoplasia
ENSG00000109618	brain-1,brain	3,3	PONTOCEREBELLAR HYPOPLASIA, TYPE 2D; PCH2D	613811	Pontocerebellar hypoplasia
ENSG00000182389	brain	1	EPISODIC ATAXIA, TYPE 5; EA5	613855	Episodic ataxia
ENSG00000169432	brain	3	GENERALIZED EPILEPSY WITH FEBRILE SEIZURES PLUS, TYPE 7; GEFSP7	613863	Epilepsy, generalized, with febrile seizures plus
ENSG00000166948	brain-1	3	SPINOCEREBELLAR ATAXIA 35; SCA35	613908	Spinocerebellar ataxia
ENSG00000166948	brain-1	3	SPINOCEREBELLAR ATAXIA 35; SCA35	613908	Spinocerebellar ataxia
ENSG00000166948	brain-1	3	SPINOCEREBELLAR ATAXIA 35; SCA35	613908	Spinocerebellar ataxia
ENSG00000108433	brain	3	EPILEPSY, PROGRESSIVE MYOCLONIC, 6; EPM6	614018	Epilepsy, progressive myoclonic
ENSG00000072864	brain-0,brain-1,brain	3,3,3	LISSENCEPHALY 4; LIS4	614019	Lissencephaly
ENSG00000099797	brain	3	MENTAL RETARDATION, AUTOSOMAL RECESSIVE 14; MRT14	614020	Mental retardation, autosomal recessive
ENSG00000258947	brain-0,brain-1, brain-2, brain-3, brain	3,3,3,3,3	CORTICAL DYSPLASIA, COMPLEX, WITH OTHER BRAIN MALFORMATIONS 1; CDCBM1	614039	Cortical dysplasia, complex, with other brain malformations
ENSG00000258947	brain-0,brain-1, brain-2, brain-3, brain	3,3,3,3,3	CORTICAL DYSPLASIA, COMPLEX, WITH OTHER BRAIN MALFORMATIONS 1; CDCBM1	614039	Cortical dysplasia, complex, with other brain malformations
ENSG00000134262	brain-3,brain	1,3	SPASTIC PARAPLEGIA 47, AUTOSOMAL RECESSIVE; SPG47	614066	Spastic paraplegia
ENSG00000100478	brain	3	SPASTIC PARAPLEGIA 52, AUTOSOMAL RECESSIVE; SPG52	614067	Spastic paraplegia
ENSG00000197563	brain-1,brain	3,3	MULTIPLE CONGENITAL ANOMALIES-HYPOTONIA-SEIZURES SYNDROME 1; MCAHS1	614080	Multiple congenital anomalies-hypotonia-seizures syndrome
ENSG00000157540	brain-0,brain	1,3	MENTAL RETARDATION, AUTOSOMAL DOMINANT 7; MRD7	614104	Mental retardation, autosomal dominant
ENSG00000101361	brain-1	3	SPINOCEREBELLAR ATAXIA 36; SCA36	614153	Spinocerebellar ataxia
ENSG00000101361	brain-1	3	SPINOCEREBELLAR ATAXIA 36; SCA36	614153	Spinocerebellar ataxia
ENSG00000101361	brain-1	3	SPINOCEREBELLAR ATAXIA 36; SCA36	614153	Spinocerebellar ataxia
ENSG00000204852	brain-1,brain	3,3	JOUBERT SYNDROME 13; JBTS13	614173	Joubert syndrome
ENSG00000204852	brain-1,brain	3,3	JOUBERT SYNDROME 13; JBTS13	614173	Joubert syndrome
ENSG00000123810	brain-1,brain	1,2	MECKEL SYNDROME, TYPE 10; MKS10	614175	Meckel syndrome
ENSG00000177239	brain	3	MENTAL RETARDATION, AUTOSOMAL RECESSIVE 15; MRT15	614202	Mental retardation, autosomal recessive
ENSG00000148985	brain	3	HYPERPHOSPHATASIA WITH MENTAL RETARDATION SYNDROME 3; HPMRS3	614207	Hyperphosphatasia with mental retardation syndrome
ENSG00000099246	brain-0	3	WARBURG MICRO SYNDROME 3; WARBM3	614222	Warburg micro syndrome
ENSG00000099246	brain-0	3	WARBURG MICRO SYNDROME 3; WARBM3	614222	Warburg micro syndrome
ENSG00000118873	brain-0,brain	3,3	WARBURG MICRO SYNDROME 2; WARBM2	614225	Warburg micro syndrome
ENSG00000118873	brain-0,brain	3,3	WARBURG MICRO SYNDROME 2; WARBM2	614225	Warburg micro syndrome
ENSG00000064309	brain	3	HOLOPROSENCEPHALY 11; HPE11	614226	Holoprosencephaly
ENSG00000112282	brain	3	MENTAL RETARDATION, AUTOSOMAL RECESSIVE 18; MRT18	614249	Mental retardation, autosomal recessive
ENSG00000176884	brain-0,brain-1,brain	3,1,3	MENTAL RETARDATION, AUTOSOMAL DOMINANT 8; MRD8	614254	Mental retardation, autosomal dominant
ENSG00000131943	brain-0,brain-1,brain-2	1,2,3	NEURODEGENERATION WITH BRAIN IRON ACCUMULATION 4; NBIA4	614298	Neurodegeneration with brain iron accumulation
ENSG00000131943	brain-0,brain-1,brain-2	1,2,3	NEURODEGENERATION WITH BRAIN IRON ACCUMULATION 4; NBIA4	614298	Neurodegeneration with brain iron accumulation
ENSG00000170876			EMERY-DREIFUSS MUSCULAR DYSTROPHY 7, AUTOSOMAL DOMINANT; EDMD7	614302	Emery-Dreifuss muscular dystrophy
ENSG00000215417	brain	2	FEINGOLD SYNDROME 2; FGLDS2	614326	Feingold syndrome
ENSG00000140471	brain	3	MENTAL RETARDATION, AUTOSOMAL RECESSIVE 27; MRT27	614340	Mental retardation, autosomal recessive
ENSG00000013503	brain-1,brain	3,3	LEUKODYSTROPHY, HYPOMYELINATING, 8, WITH OR WITHOUT OLIGODONTIA AND/OR HYPOGONADOTROPIC HYPOGONADISM; HLD8	614381	Leukodystrophy, hypomyelinating
ENSG00000087470	brain-0,brain-1,brain3,brain	1,1,1,3	ENCEPHALOPATHY DUE TO DEFECTIVE MITOCHONDRIAL AND PEROXISOMAL FISSION 1; EMPF1	614388	Encephalopathy due to defective mitochondrial and peroxisomal fission
ENSG00000070610	brain-1,brain-3,brain	3,1,3	SPASTIC PARAPLEGIA 46, AUTOSOMAL RECESSIVE; SPG46	614409	Spastic paraplegia
ENSG00000155755	brain-1,brain	3,3	JOUBERT SYNDROME 14; JBTS14	614424	Joubert syndrome
ENSG00000155755	brain-1,brain	3,3	JOUBERT SYNDROME 14; JBTS14	614424	Joubert syndrome
ENSG00000196511	brain-2,brain	1,3	THIAMINE METABOLISM DYSFUNCTION SYNDROME 5 (EPISODIC ENCEPHALOPATHY TYPE); THMD5	614458	Thiamine-responsive dysfunction syndrome
ENSG00000196511	brain-2,brain	1,3	THIAMINE METABOLISM DYSFUNCTION SYNDROME 5 (EPISODIC ENCEPHALOPATHY TYPE); THMD5	614458	Thiamine-responsive dysfunction syndrome
ENSG00000106477	brain-1,brain	3,3	JOUBERT SYNDROME 15; JBTS15	614464	Joubert syndrome
ENSG00000106477	brain-1,brain	3,3	JOUBERT SYNDROME 15; JBTS15	614464	Joubert syndrome
ENSG00000149483	brain-1	3	JOUBERT SYNDROME 16; JBTS16	614465	Joubert syndrome
ENSG00000149483	brain-1	3	JOUBERT SYNDROME 16; JBTS16	614465	Joubert syndrome
ENSG00000134871	brain	2	PORENCEPHALY 2; POREN2	614483	Porencephaly
ENSG00000169372	brain-0	3	MENTAL RETARDATION, AUTOSOMAL RECESSIVE 34, WITH VARIANT LISSENCEPHALY; MRT34	614499	Mental retardation, autosomal recessive
ENSG00000170445	brain	3	USHER SYNDROME, TYPE IIIB; USH3B	614504	Usher syndrome
ENSG00000051180	brain	3	MIRROR MOVEMENTS 2; MRMV2	614508	Mirror movements
ENSG00000133103	brain, brain-0, brain-1	2,2,2	CONGENITAL DISORDER OF GLYCOSYLATION, TYPE IIl; CDG2L	614576	Congenital disorders of glycosylation, type II
ENSG00000184009	brain	2	BARAITSER-WINTER SYNDROME 2; BRWS2	614583	Baraitser-Winter syndrome
ENSG00000184009	brain	2	BARAITSER-WINTER SYNDROME 2; BRWS2	614583	Baraitser-Winter syndrome
ENSG00000117713	brain	3	COFFIN-SIRIS SYNDROME 2; CSS2	614607	Coffin-Siris syndrome
ENSG00000099956	brain-1,brain	3,3	COFFIN-SIRIS SYNDROME 3; CSS3	614608	Coffin-Siris syndrome
ENSG00000127616	brain	3	COFFIN-SIRIS SYNDROME 4; CSS4	614609	Coffin-Siris syndrome
ENSG00000113448	brain-3,brain	3,3	ACRODYSOSTOSIS 2 WITH OR WITHOUT HORMONE RESISTANCE; ACRDYS2	614613	Acrodysostosis
ENSG00000197603	brain-1,brain	3,3	JOUBERT SYNDROME 17; JBTS17	614615	Joubert syndrome
ENSG00000197603	brain-1,brain	3,3	JOUBERT SYNDROME 17; JBTS17	614615	Joubert syndrome
ENSG00000119723	brain-1, brain	1,1	COENZYME Q10 DEFICIENCY, PRIMARY, 6; COQ10D6	614650	Coenzyme Q10 deficiency, primary
ENSG00000119723	brain-1, brain	1,1	COENZYME Q10 DEFICIENCY, PRIMARY, 6; COQ10D6	614650	Coenzyme Q10 deficiency, primary
ENSG00000148459	brain-1	3	COENZYME Q10 DEFICIENCY, PRIMARY, 2; COQ10D2	614651	Coenzyme Q10 deficiency, primary
ENSG00000148459	brain-1, brain	1,3	COENZYME Q10 DEFICIENCY, PRIMARY, 2; COQ10D2	614651	Coenzyme Q10 deficiency, primary
ENSG00000164494	brain-1, brain-2	3,3	COENZYME Q10 DEFICIENCY, PRIMARY, 3; COQ10D3	614652	Coenzyme Q10 deficiency, primary
ENSG00000164494	brain-2,brain	2,2	COENZYME Q10 DEFICIENCY, PRIMARY, 3; COQ10D3	614652	Coenzyme Q10 deficiency, primary
ENSG00000088682	brain-0,brain-1,brain2	1,2,2	COENZYME Q10 DEFICIENCY, PRIMARY, 5; COQ10D5	614654	Coenzyme Q10 deficiency, primary
ENSG00000088682	brain-1, brain-0	3,3	COENZYME Q10 DEFICIENCY, PRIMARY, 5; COQ10D5	614654	Coenzyme Q10 deficiency, primary
ENSG00000117594			CORTISONE REDUCTASE DEFICIENCY 2; CORTRD2	614662	Cortisone reductase deficiency
ENSG00000107371	brain-1,brain-3,brain	3,3,3	PONTOCEREBELLAR HYPOPLASIA, TYPE 1B; PCH1B	614678	Pontocerebellar hypoplasia
ENSG00000107371	brain-1,brain-3,brain	3,3,3	PONTOCEREBELLAR HYPOPLASIA, TYPE 1B; PCH1B	614678	Pontocerebellar hypoplasia
ENSG00000083937	brain-3, brain, brain-0	3,3,3	AMYOTROPHIC LATERAL SCLEROSIS 17; ALS17	614696	Amyotrophic lateral sclerosis
ENSG00000083937	brain-3, brain, brain-0	3,3,3	AMYOTROPHIC LATERAL SCLEROSIS 17; ALS17	614696	Amyotrophic lateral sclerosis
ENSG00000164754	brain	2	CORNELIA DE LANGE SYNDROME 4; CDLS4	614701	Cornelia de Lange syndrome
ENSG00000030582	brain-1,brain	3,3	CEROID LIPOFUSCINOSIS, NEURONAL, 11; CLN11	614706	Ceroid lipofuscinoses
ENSG00000185803	brain-3, brain	2,2	BROWN-VIALETTO-VAN LAERE SYNDROME 2; BVVLS2	614707	Brown-Vialetto-Van Laere syndrome
ENSG00000185803	brain	3	BROWN-VIALETTO-VAN LAERE SYNDROME 2; BVVLS2	614707	Brown-Vialetto-Van Laere syndrome
ENSG00000134851	brain	3	CONGENITAL DISORDER OF GLYCOSYLATION, TYPE IIk; CDG2K	614727	Congenital disorders of glycosylation, type II
ENSG00000165282	brain	3	HYPERPHOSPHATASIA WITH MENTAL RETARDATION SYNDROME 2; HPMRS2	614749	Hyperphosphatasia with mental retardation syndrome
ENSG00000108518	brain, brain-3, brain-0	3,3,3	AMYOTROPHIC LATERAL SCLEROSIS 18; ALS18	614808	Amyotrophic lateral sclerosis
ENSG00000108518	brain, brain-3, brain-0	3,3,3	AMYOTROPHIC LATERAL SCLEROSIS 18; ALS18	614808	Amyotrophic lateral sclerosis
ENSG00000119977	brain-1,brain	3,3	JOUBERT SYNDROME 18; JBTS18	614815	Joubert syndrome
ENSG00000119977	brain-1,brain	3,3	JOUBERT SYNDROME 18; JBTS18	614815	Joubert syndrome
ENSG00000105409	brain	3	ALTERNATING HEMIPLEGIA OF CHILDHOOD 2; AHC2	614820	Alternating hemiplegia of childhood
ENSG00000102935			NEPHRONOPHTHISIS 14; NPHP14	614844	Joubert syndrome
ENSG00000102935			NEPHRONOPHTHISIS 14; NPHP14	614844	Joubert syndrome
ENSG00000136425	brain	3	USHER SYNDROME, TYPE IJ; USH1J	614869	Usher syndrome
ENSG00000034693	brain-0,brain	3,3	PEROXISOME BIOGENESIS DISORDER 10A (ZELLWEGER); PBD10A	614882	Peroxisome biogenesis disorder
ENSG00000162735	brain-0,brain	3,3	PEROXISOME BIOGENESIS DISORDER 12A (ZELLWEGER); PBD12A	614886	Peroxisome biogenesis disorder
ENSG00000142655	brain	2	PEROXISOME BIOGENESIS DISORDER 13A (ZELLWEGER); PBD13A	614887	Peroxisome biogenesis disorder
ENSG00000155975	brain-3,brain	1,3	SPASTIC PARAPLEGIA 53, AUTOSOMAL RECESSIVE; SPG53	614898	Spastic paraplegia
ENSG00000079739			CONGENITAL DISORDER OF GLYCOSYLATION, TYPE It; CDG1T	614921	Congenital disorders of glycosylation, type I
ENSG00000131165	brain-1,brain	3,3	PONTOCEREBELLAR HYPOPLASIA, TYPE 8; PCH8	614961	Pontocerebellar hypoplasia
ENSG00000131165	brain-1,brain	3,3	PONTOCEREBELLAR HYPOPLASIA, TYPE 8; PCH8	614961	Pontocerebellar hypoplasia
ENSG00000132773	brain-1,brain	3,3	PONTOCEREBELLAR HYPOPLASIA, TYPE 7; PCH7	614969	Pontocerebellar hypoplasia
ENSG00000132773	brain-1,brain	3,3	PONTOCEREBELLAR HYPOPLASIA, TYPE 7; PCH7	614969	Pontocerebellar hypoplasia
ENSG00000205084	brain-1,brain	3,3	JOUBERT SYNDROME 20; JBTS20	614970	Joubert syndrome
ENSG00000105429	brain	1	CARPENTER SYNDROME 2; CRPT2	614976	Carpenter syndrome
ENSG00000113721	brain-2,brain	3,3	BASAL GANGLIA CALCIFICATION, IDIOPATHIC, 4; IBGC4	615007	Basal ganglia calcification, idiopathic
ENSG00000113721	brain-2,brain	3,3	BASAL GANGLIA CALCIFICATION, IDIOPATHIC, 4; IBGC4	615007	Basal ganglia calcification, idiopathic
ENSG00000175115	brain-1,brain	2,3	SCHUURS-HOEIJMAKERS SYNDROME; SHMS	615009	Mental retardation, autosomal dominant
ENSG00000160710	brain-0,brain-1,brain-2,brain	1,1,2,3	AICARDI-GOUTIERES SYNDROME 6; AGS6	615010	Aicardi-Goutieres syndrome
ENSG00000155016	brain-2,brain	1,3	SPASTIC PARAPLEGIA 56, AUTOSOMAL RECESSIVE; SPG56	615030	Spastic paraplegia
ENSG00000196663	brain-1,brain-3,brain	1,1,3	SPASTIC PARAPLEGIA 49, AUTOSOMAL RECESSIVE; SPG49	615031	Spastic paraplegia
ENSG00000085788	brain-1,brain-3,brain	1,1,3	SPASTIC PARAPLEGIA 54, AUTOSOMAL RECESSIVE; SPG54	615033	Spastic paraplegia
ENSG00000130921	brain-3,brain	1,3	SPASTIC PARAPLEGIA 55, AUTOSOMAL RECESSIVE; SPG55	615035	Spastic paraplegia
ENSG00000136908	brain-1,brain	1,2	CONGENITAL DISORDER OF GLYCOSYLATION, TYPE Iu; CDG1U	615042	Congenital disorders of glycosylation, type I
ENSG00000261992	brain	3	MENTAL RETARDATION, AUTOSOMAL DOMINANT 18; MRD18	615074	Mental retardation, autosomal dominant
ENSG00000168036	brain	3	MENTAL RETARDATION, AUTOSOMAL DOMINANT 19; MRD19	615075	Mental retardation, autosomal dominant
ENSG00000125871	brain-1,brain	1,1	MITOCHONDRIAL DNA DEPLETION SYNDROME 11; MTDPS11	615084	Mitochondrial DNA depletion syndrome
ENSG00000091136	brain-0,brain-1,brain	3,2,3	LISSENCEPHALY 5; LIS5	615191	Lissencephaly
ENSG00000141551	brain	3	ADVANCED SLEEP PHASE SYNDROME, FAMILIAL, 2; FASPS2	615224	Advanced sleep phase syndrome
ENSG00000276734	brain-0,brain, brain-1	3,2,2	CORTICAL DYSPLASIA, COMPLEX, WITH OTHER BRAIN MALFORMATIONS 2; CDCBM2	615282	Cortical dysplasia, complex, with other brain malformations
ENSG00000276734	brain-0,brain, brain-1	3,2,2	CORTICAL DYSPLASIA, COMPLEX, WITH OTHER BRAIN MALFORMATIONS 2; CDCBM2	615282	Cortical dysplasia, complex, with other brain malformations
ENSG00000213638	brain	3	MENTAL RETARDATION, AUTOSOMAL RECESSIVE 36; MRT36	615286	Mental retardation, autosomal recessive
ENSG00000185963	brain-3	3	SPINAL MUSCULAR ATROPHY, LOWER EXTREMITY-PREDOMINANT, 2, AUTOSOMAL DOMINANT; SMALED2	615290	Spinal muscular atrophy, lower extremity-predominant
ENSG00000185963	brain-3	3	SPINAL MUSCULAR ATROPHY, LOWER EXTREMITY-PREDOMINANT, 2, AUTOSOMAL DOMINANT; SMALED2	615290	Spinal muscular atrophy, lower extremity-predominant
ENSG00000162065	brain	3	EPILEPTIC ENCEPHALOPATHY, EARLY INFANTILE, 16; EIEE16	615338	Epileptic encephalopathy, early infantile
ENSG00000179455	brain-4	3	PRECOCIOUS PUBERTY, CENTRAL, 2; CPPB2	615346	Precocious puberty, central
ENSG00000174080	brain-0,brain-1,brain	1,3,3	CEROID LIPOFUSCINOSIS, NEURONAL, 13; CLN13	615362	Ceroid lipofuscinoses
ENSG00000124155	brain-0,brain-1,brain	3,3,3	MULTIPLE CONGENITAL ANOMALIES-HYPOTONIA-SEIZURES SYNDROME 3; MCAHS3	615398	Multiple congenital anomalies-hypotonia-seizures syndrome
ENSG00000068796	brain-0,brain, brain-2	3,3,1	CORTICAL DYSPLASIA, COMPLEX, WITH OTHER BRAIN MALFORMATIONS 3; CDCBM3	615411	Cortical dysplasia, complex, with other brain malformations
ENSG00000068796	brain-0,brain, brain-2	3,3,1	CORTICAL DYSPLASIA, COMPLEX, WITH OTHER BRAIN MALFORMATIONS 3; CDCBM3	615411	Cortical dysplasia, complex, with other brain malformations
ENSG00000131462	brain-0, brain	3,3	CORTICAL DYSPLASIA, COMPLEX, WITH OTHER BRAIN MALFORMATIONS 4; CDCBM4	615412	Cortical dysplasia, complex, with other brain malformations
ENSG00000131462	brain-0, brain	3,3	CORTICAL DYSPLASIA, COMPLEX, WITH OTHER BRAIN MALFORMATIONS 4; CDCBM4	615412	Cortical dysplasia, complex, with other brain malformations
ENSG00000102452	brain-1,brain-5,brain	1,1,3	HYPOTONIA, INFANTILE, WITH PSYCHOMOTOR RETARDATION AND CHARACTERISTIC FACIES 1; IHPRF1	615419	Hypotonia, infantile, with psychomotor retardation and characteristic facies
ENSG00000135486	brain, brain-3, brain-1	3,3,3	AMYOTROPHIC LATERAL SCLEROSIS 20; ALS20	615426	Amyotrophic lateral sclerosis
ENSG00000135486	brain, brain-3, brain-1	3,3,3	AMYOTROPHIC LATERAL SCLEROSIS 20; ALS20	615426	Amyotrophic lateral sclerosis
ENSG00000112234	brain-0,brain-1,brain-2,brain	1,2,3,3	MITOCHONDRIAL DNA DEPLETION SYNDROME 13 (ENCEPHALOMYOPATHIC TYPE); MTDPS13	615471	Mitochondrial DNA depletion syndrome
ENSG00000087258	brain	3	EPILEPTIC ENCEPHALOPATHY, EARLY INFANTILE, 17; EIEE17	615473	Epileptic encephalopathy, early infantile
ENSG00000198198	brain	3	EPILEPTIC ENCEPHALOPATHY, EARLY INFANTILE, 18; EIEE18	615476	Epileptic encephalopathy, early infantile
ENSG00000100311	brain-2, brain , brain-1	3,1,1	BASAL GANGLIA CALCIFICATION, IDIOPATHIC, 5; IBGC5	615483	Basal ganglia calcification, idiopathic
ENSG00000100311	brain-2, brain , brain-1	3,1,1	BASAL GANGLIA CALCIFICATION, IDIOPATHIC, 5; IBGC5	615483	Basal ganglia calcification, idiopathic
ENSG00000154277	brain-1,brain-3,brain	3,1,3	SPASTIC PARAPLEGIA 79, AUTOSOMAL RECESSIVE; SPG79	615491	Spastic paraplegia
ENSG00000102974	brain	3	MENTAL RETARDATION, AUTOSOMAL DOMINANT 21; MRD21	615502	Mental retardation, autosomal dominant
ENSG00000178568	brain-3	3	AMYOTROPHIC LATERAL SCLEROSIS 19; ALS19	615515	Amyotrophic lateral sclerosis
ENSG00000178568	brain-3	3	AMYOTROPHIC LATERAL SCLEROSIS 19; ALS19	615515	Amyotrophic lateral sclerosis
ENSG00000128731	brain	3	MENTAL RETARDATION, AUTOSOMAL RECESSIVE 38; MRT38	615516	Mental retardation, autosomal recessive
ENSG00000116675	brain-0, brain-3, brain, brain-2	1,1,1,3	PARKINSON DISEASE 19A, JUVENILE-ONSET; PARK19A	615528	Parkinson disease
ENSG00000116675	brain-0, brain-3, brain, brain-2	1,1,1,3	PARKINSON DISEASE 19A, JUVENILE-ONSET; PARK19A	615528	Parkinson disease
ENSG00000159082	brain-0, brain-2	3, 1	PARKINSON DISEASE 20, EARLY-ONSET; PARK20	615530	Parkinson disease
ENSG00000129696	brain	3	MENTAL RETARDATION, AUTOSOMAL RECESSIVE 39; MRT39	615541	Mental retardation, autosomal recessive
ENSG00000196159	brain-0,brain	1,3	VAN MALDERGEM SYNDROME 2; VMLDS2	615546	Van Maldergem syndrome
ENSG00000185313			EPISODIC PAIN SYNDROME, FAMILIAL, 2; FEPS2	615551	Familial episodic pain syndrome
ENSG00000168356	brain	2	EPISODIC PAIN SYNDROME, FAMILIAL, 3; FEPS3	615552	Familial episodic pain syndrome
ENSG00000064313	brain	3	MENTAL RETARDATION, AUTOSOMAL RECESSIVE 40; MRT40	615599	Mental retardation, autosomal recessive
ENSG00000104218	brain-1,brain	3,3	JOUBERT SYNDROME 21; JBTS21	615636	Joubert syndrome
ENSG00000104218	brain-1,brain	3,3	JOUBERT SYNDROME 21; JBTS21	615636	Joubert syndrome
ENSG00000118162	brain	3	MENTAL RETARDATION, AUTOSOMAL RECESSIVE 41; MRT41	615637	Mental retardation, autosomal recessive
ENSG00000068120	brain-2,brain	3,3	NEURODEGENERATION WITH BRAIN IRON ACCUMULATION 6; NBIA6	615643	Neurodegeneration with brain iron accumulation
ENSG00000068120	brain-2,brain	3,3	NEURODEGENERATION WITH BRAIN IRON ACCUMULATION 6; NBIA6	615643	Neurodegeneration with brain iron accumulation
ENSG00000125875	brain-0,brain-1	3,2	WARBURG MICRO SYNDROME 4; WARBM4	615663	Warburg micro syndrome
ENSG00000125875	brain-0,brain-1	3,2	WARBURG MICRO SYNDROME 4; WARBM4	615663	Warburg micro syndrome
ENSG00000107566	brain-3,brain	1,3	SPASTIC PARAPLEGIA 62, AUTOSOMAL RECESSIVE; SPG62	615681	Spastic paraplegia
ENSG00000138185	brain-3,brain	1,2	SPASTIC PARAPLEGIA 64, AUTOSOMAL RECESSIVE; SPG64	615683	Spastic paraplegia
ENSG00000161395	brain	2	HYPERPHOSPHATASIA WITH MENTAL RETARDATION SYNDROME 4; HPMRS4	615716	Hyperphosphatasia with mental retardation syndrome
ENSG00000022355	brain	3	EPILEPTIC ENCEPHALOPATHY, EARLY INFANTILE, 19; EIEE19	615744	Epileptic encephalopathy, early infantile
ENSG00000168137	brain	3	MENTAL RETARDATION, AUTOSOMAL DOMINANT 23; MRD23	615761	Mental retardation, autosomal dominant
ENSG00000137267	brain-0, brain, brain-2	3,3,3	CORTICAL DYSPLASIA, COMPLEX, WITH OTHER BRAIN MALFORMATIONS 5; CDCBM5	615763	Cortical dysplasia, complex, with other brain malformations
ENSG00000137267	brain-0, brain, brain-2	3,3,3	CORTICAL DYSPLASIA, COMPLEX, WITH OTHER BRAIN MALFORMATIONS 5; CDCBM5	615763	Cortical dysplasia, complex, with other brain malformations
ENSG00000196230	brain-0,brain-1, brain-2, brain	3,3,3,3	CORTICAL DYSPLASIA, COMPLEX, WITH OTHER BRAIN MALFORMATIONS 6; CDCBM6	615771	Cortical dysplasia, complex, with other brain malformations
ENSG00000197121	brain-0,brain-1, brain	2,2,3	MENTAL RETARDATION, AUTOSOMAL RECESSIVE 42; MRT42	615802	Mental retardation, autosomal recessive
ENSG00000172409	brain-0,brain-1,brain	3,3,3	PONTOCEREBELLAR HYPOPLASIA, TYPE 10; PCH10	615803	Pontocerebellar hypoplasia
ENSG00000172409	brain-0,brain-1,brain	3,3,3	PONTOCEREBELLAR HYPOPLASIA, TYPE 10; PCH10	615803	Pontocerebellar hypoplasia
ENSG00000116337	brain-0,brain-1,brain	3,3,3	PONTOCEREBELLAR HYPOPLASIA, TYPE 9; PCH9	615809	Pontocerebellar hypoplasia
ENSG00000116337	brain-0,brain-1,brain	3,3,3	PONTOCEREBELLAR HYPOPLASIA, TYPE 9; PCH9	615809	Pontocerebellar hypoplasia
ENSG00000282712	brain	3	MENTAL RETARDATION, AUTOSOMAL DOMINANT 24; MRD24	615828	Mental retardation, autosomal dominant
ENSG00000126705	brain-0,brain-1,brain	3,1,3	XIA-GIBBS SYNDROME	615829	Mental retardation, autosomal dominant
ENSG00000158321	brain	3	MENTAL RETARDATION, AUTOSOMAL DOMINANT 26; MRD26	615834	Mental retardation, autosomal dominant
ENSG00000115267	brain-2,brain	3,3	AICARDI-GOUTIERES SYNDROME 7; AGS7	615846	Aicardi-Goutieres syndrome
ENSG00000141252	brain-1,brain	3,3	PONTOCEREBELLAR HYPOPLASIA, TYPE 2E; PCH2E	615851	Pontocerebellar hypoplasia
ENSG00000141252	brain-1,brain	3,3	PONTOCEREBELLAR HYPOPLASIA, TYPE 2E; PCH2E	615851	Pontocerebellar hypoplasia
ENSG00000116641	brain-0,brain	3,3	EPILEPTIC ENCEPHALOPATHY, EARLY INFANTILE, 23; EIEE23	615859	Epileptic encephalopathy, early infantile
ENSG00000176887	brain	3	MENTAL RETARDATION, AUTOSOMAL DOMINANT 27; MRD27	615866	Mental retardation, autosomal dominant
ENSG00000164588	brain	3	EPILEPTIC ENCEPHALOPATHY, EARLY INFANTILE, 24; EIEE24	615871	Epileptic encephalopathy, early infantile
ENSG00000101126	brain	3	HELSMOORTEL-VAN DER AA SYNDROME; HVDAS	615873	Mental retardation, autosomal dominant
ENSG00000141485	brain	3	EPILEPTIC ENCEPHALOPATHY, EARLY INFANTILE, 25; EIEE25	615905	Epileptic encephalopathy, early infantile
ENSG00000250479	brain-1,brain,brain-0,brain-3	3,3,3,3	FRONTOTEMPORAL DEMENTIA AND/OR AMYOTROPHIC LATERAL SCLEROSIS 2; FTDALS2	615911	Amyotrophic lateral sclerosis
ENSG00000250479	brain-1,brain,brain-0,brain-3	3,3,3,3	FRONTOTEMPORAL DEMENTIA AND/OR AMYOTROPHIC LATERAL SCLEROSIS 2; FTDALS2	615911	Amyotrophic lateral sclerosis
ENSG00000275199	brain-0,brain	3,3	MEGALENCEPHALY-POLYMICROGYRIA-POLYDACTYLY-HYDROCEPHALUS SYNDROME 2; MPPH2	615937	Megalencephaly-polymicrogyria-polydactyly-hydrocephalus syndrome
ENSG00000118971	brain-0,brain	3,3	MEGALENCEPHALY-POLYMICROGYRIA-POLYDACTYLY-HYDROCEPHALUS SYNDROME 3; MPPH3	615938	Megalencephaly-polymicrogyria-polydactyly-hydrocephalus syndrome
ENSG00000181038	brain-2,brain	2,3	MENTAL RETARDATION, AUTOSOMAL RECESSIVE 44; MRT44	615942	Mental retardation, autosomal recessive
ENSG00000173406	brain-1,brain-3,brain	3,1,1	SPINOCEREBELLAR ATAXIA 37; SCA37	615945	Spinocerebellar ataxia
ENSG00000173406	brain-1,brain-3,brain	3,1,1	SPINOCEREBELLAR ATAXIA 37; SCA37	615945	Spinocerebellar ataxia
ENSG00000173406	brain-1,brain-3,brain	3,1,1	SPINOCEREBELLAR ATAXIA 37; SCA37	615945	Spinocerebellar ataxia
ENSG00000012660	brain-1,brain-3,brain	3,1,1	SPINOCEREBELLAR ATAXIA 38; SCA38	615957	Spinocerebellar ataxia
ENSG00000012660	brain-1,brain-3,brain	3,1,1	SPINOCEREBELLAR ATAXIA 38; SCA38	615957	Spinocerebellar ataxia
ENSG00000012660	brain-1,brain-3,brain	3,1,1	SPINOCEREBELLAR ATAXIA 38; SCA38	615957	Spinocerebellar ataxia
ENSG00000135069	brain-0	2	NEU-LAXOVA SYNDROME 2; NLS2	616038	Neu-Laxova syndrome
ENSG00000158445	brain-0,brain	1,3	EPILEPTIC ENCEPHALOPATHY, EARLY INFANTILE, 26; EIEE26	616056	Epileptic encephalopathy, early infantile
ENSG00000152217	brain	3	MENTAL RETARDATION, AUTOSOMAL DOMINANT 29; MRD29	616078	Mental retardation, autosomal dominant
ENSG00000015171	brain	3	MENTAL RETARDATION, AUTOSOMAL DOMINANT 30; MRD30	616083	Mental retardation, autosomal dominant
ENSG00000070614	brain	3	MENTAL RETARDATION, AUTOSOMAL RECESSIVE 46; MRT46	616116	Mental retardation, autosomal recessive
ENSG00000113643	brain	3	LEUKODYSTROPHY, HYPOMYELINATING, 9; HLD9	616140	Leukodystrophy, hypomyelinating
ENSG00000185129	brain-0,brain	1,3	MENTAL RETARDATION, AUTOSOMAL DOMINANT 31; MRD31	616158	Mental retardation, autosomal dominant
ENSG00000099365	brain-1,brain	1,3	GENERALIZED EPILEPSY WITH FEBRILE SEIZURES PLUS, TYPE 9; GEFSP9	616172	Epilepsy, generalized, with febrile seizures plus
ENSG00000129159	brain-1,brain	2,3	EPILEPSY, PROGRESSIVE MYOCLONIC 7; EPM7	616187	Epilepsy, progressive myoclonic
ENSG00000155816	brain	3	MENTAL RETARDATION, AUTOSOMAL RECESSIVE 47; MRT47	616193	Mental retardation, autosomal recessive
ENSG00000127824	brain-0,brain-3	3,3	AMYOTROPHIC LATERAL SCLEROSIS 22 WITH OR WITHOUT FRONTOTEMPORAL DEMENTIA; ALS22	616208	Amyotrophic lateral sclerosis
ENSG00000127824	brain-0,brain-3	3,3	AMYOTROPHIC LATERAL SCLEROSIS 22 WITH OR WITHOUT FRONTOTEMPORAL DEMENTIA; ALS22	616208	Amyotrophic lateral sclerosis
ENSG00000186153	brain	3	EPILEPTIC ENCEPHALOPATHY, EARLY INFANTILE, 28; EIEE28	616211	Epileptic encephalopathy, early infantile
ENSG00000140854	brain-0,brain	3,3	LISSENCEPHALY 6 WITH MICROCEPHALY; LIS6	616212	Lissencephaly
ENSG00000083168	brain	3	MENTAL RETARDATION, AUTOSOMAL DOMINANT 32; MRD32	616268	Mental retardation, autosomal dominant
ENSG00000197106	brain	3	MENTAL RETARDATION, AUTOSOMAL RECESSIVE 48; MRT48	616269	Mental retardation, autosomal recessive
ENSG00000167113	brain-1, brain	3,3	COENZYME Q10 DEFICIENCY, PRIMARY, 7; COQ10D7	616276	Coenzyme Q10 deficiency, primary
ENSG00000167113	brain1,brain	3,3	COENZYME Q10 DEFICIENCY, PRIMARY, 7; COQ10D7	616276	Coenzyme Q10 deficiency, primary
ENSG00000166123	brain	3	MENTAL RETARDATION, AUTOSOMAL RECESSIVE 49; MRT49	616281	Mental retardation, autosomal recessive
ENSG00000130226	brain	3	MENTAL RETARDATION, AUTOSOMAL DOMINANT 33; MRD33	616311	Mental retardation, autosomal dominant
ENSG00000090861	brain	3	EPILEPTIC ENCEPHALOPATHY, EARLY INFANTILE, 29; EIEE29	616339	Epileptic encephalopathy, early infantile
ENSG00000142178	brain	3	EPILEPTIC ENCEPHALOPATHY, EARLY INFANTILE, 30; EIEE30	616341	Epileptic encephalopathy, early infantile
ENSG00000106976	brain	3	EPILEPTIC ENCEPHALOPATHY, EARLY INFANTILE, 31; EIEE31	616346	Epileptic encephalopathy, early infantile
ENSG00000113163	brain	3	MENTAL RETARDATION, AUTOSOMAL DOMINANT 34; MRD34	616351	Mental retardation, autosomal dominant
ENSG00000112640	brain	3	MENTAL RETARDATION, AUTOSOMAL DOMINANT 35; MRD35	616355	Mental retardation, autosomal dominant
ENSG00000105568	brain	3	MENTAL RETARDATION, AUTOSOMAL DOMINANT 36; MRD36	616362	Mental retardation, autosomal dominant
ENSG00000143442	brain	3	WHITE-SUTTON SYNDROME; WHSUS	616364	Mental retardation, autosomal dominant
ENSG00000177301	brain	3	EPILEPTIC ENCEPHALOPATHY, EARLY INFANTILE, 32; EIEE32	616366	Epileptic encephalopathy, early infantile
ENSG00000163161			TRICHOTHIODYSTROPHY 2, PHOTOSENSITIVE; TTD2	616390	Trichothiodystrophy
ENSG00000272047	brain	1	TRICHOTHIODYSTROPHY 3, PHOTOSENSITIVE; TTD3	616395	Trichothiodystrophy
ENSG00000143324	brain-2	3	BASAL GANGLIA CALCIFICATION, IDIOPATHIC, 6; IBGC6	616413	Basal ganglia calcification, idiopathic
ENSG00000143324	brain-2	3	BASAL GANGLIA CALCIFICATION, IDIOPATHIC, 6; IBGC6	616413	Basal ganglia calcification, idiopathic
ENSG00000143811	brain-0,brain	3,3	LEUKODYSTROPHY, HYPOMYELINATING, 10; HLD10	616420	Leukodystrophy, hypomyelinating
ENSG00000161011	brain-0,brain-3	3,3	FRONTOTEMPORAL DEMENTIA AND/OR AMYOTROPHIC LATERAL SCLEROSIS 3; FTDALS3	616437	Amyotrophic lateral sclerosis
ENSG00000161011	brain-0,brain-3	3,3	FRONTOTEMPORAL DEMENTIA AND/OR AMYOTROPHIC LATERAL SCLEROSIS 3; FTDALS3	616437	Amyotrophic lateral sclerosis
ENSG00000183735	brain-0,brain-3	3,3	FRONTOTEMPORAL DEMENTIA AND/OR AMYOTROPHIC LATERAL SCLEROSIS 4; FTDALS4	616439	Amyotrophic lateral sclerosis
ENSG00000183735	brain-0,brain-3	3,3	FRONTOTEMPORAL DEMENTIA AND/OR AMYOTROPHIC LATERAL SCLEROSIS 4; FTDALS4	616439	Amyotrophic lateral sclerosis
ENSG00000084774	brain	3	EPILEPTIC ENCEPHALOPATHY, EARLY INFANTILE, 50; EIEE50	616457	Epileptic encephalopathy, early infantile
ENSG00000100578	brain-1,brain	3,3	JOUBERT SYNDROME 23; JBTS23	616490	Joubert syndrome
ENSG00000100578	brain-1,brain	3,3	JOUBERT SYNDROME 23; JBTS23	616490	Joubert syndrome
ENSG00000171453	brain-1,brain	2,3	LEUKODYSTROPHY, HYPOMYELINATING, 11; HLD11	616494	Leukodystrophy, hypomyelinating
ENSG00000186487	brain	3	MENTAL RETARDATION, AUTOSOMAL DOMINANT 39; MRD39	616521	Mental retardation, autosomal dominant
ENSG00000134899	brain-0,brain-1,brain	2,2,3	CEREBROOCULOFACIOSKELETAL SYNDROME 3; COFS3	616570	Cerebrooculofacioskeletal syndrome
ENSG00000198824	brain-0,brain-1,brain	1,1,3	MENTAL RETARDATION, AUTOSOMAL DOMINANT 40; MRD40	616579	Mental retardation, autosomal dominant
ENSG00000124140	brain	3	EPILEPTIC ENCEPHALOPATHY, EARLY INFANTILE, 34; EIEE34	616645	Epileptic encephalopathy, early infantile
ENSG00000125877	brain-1,brain	3,3	EPILEPTIC ENCEPHALOPATHY, EARLY INFANTILE, 35; EIEE35	616647	Epileptic encephalopathy, early infantile
ENSG00000168778	brain-0,brain-1	3,3	JOUBERT SYNDROME 24; JBTS24	616654	Joubert syndrome
ENSG00000168778	brain-0,brain-1	3,3	JOUBERT SYNDROME 24; JBTS24	616654	Joubert syndrome
ENSG00000105695	brain-1,brain-3,brain	2,1,3	SPASTIC PARAPLEGIA 75, AUTOSOMAL RECESSIVE; SPG75	616680	Spastic paraplegia
ENSG00000160695	brain-1,brain	1,3	LEUKODYSTROPHY, HYPOMYELINATING, 12; HLD12	616683	Leukodystrophy, hypomyelinating
ENSG00000106153	brain	3	PARKINSON DISEASE 22, AUTOSOMAL DOMINANT; PARK22	616710	Parkinson disease
ENSG00000106153	brain	3	PARKINSON DISEASE 22, AUTOSOMAL DOMINANT; PARK22	616710	Parkinson disease
ENSG00000138821	brain-1,brain	3,3	CONGENITAL DISORDER OF GLYCOSYLATION, TYPE IIn; CDG2N	616721	Congenital disorders of glycosylation, type II
ENSG00000166974	brain-1,brain	2,3	SKIN CREASES, CONGENITAL SYMMETRIC CIRCUMFERENTIAL, 2; CSCSC2	616734	Skin creases, congenital symmetric circumferential
ENSG00000150540	brain	3	MENTAL RETARDATION, AUTOSOMAL RECESSIVE 51; MRT51	616739	Mental retardation, autosomal recessive
ENSG00000116198	brain-1,brain	3,2	JOUBERT SYNDROME 25; JBTS25	616781	Joubert syndrome
ENSG00000116198	brain-1,brain	3,2	JOUBERT SYNDROME 25; JBTS25	616781	Joubert syndrome
ENSG00000006283	brain-1,brain-3	3,1	SPINOCEREBELLAR ATAXIA 42; SCA42	616795	Spinocerebellar ataxia
ENSG00000006283	brain-1,brain-3	3,1	SPINOCEREBELLAR ATAXIA 42; SCA42	616795	Spinocerebellar ataxia
ENSG00000006283	brain-1,brain-3	3,1	SPINOCEREBELLAR ATAXIA 42; SCA42	616795	Spinocerebellar ataxia
ENSG00000144406	brain	3	HYPOTONIA, INFANTILE, WITH PSYCHOMOTOR RETARDATION AND CHARACTERISTIC FACIES 2; IHPRF2	616801	Hypotonia, infantile, with psychomotor retardation and characteristic facies
ENSG00000255072	brain	1	HYPERPHOSPHATASIA WITH MENTAL RETARDATION SYNDROME 6; HPMRS6	616809	Hyperphosphatasia with mental retardation syndrome
ENSG00000136710	brain	1	CONGENITAL DISORDER OF GLYCOSYLATION, TYPE IIo; CDG2O	616828	Congenital disorders of glycosylation, type II
ENSG00000244045	brain	1	CONGENITAL DISORDER OF GLYCOSYLATION, TYPE IIp; CDG2P	616829	Congenital disorders of glycosylation, type II
ENSG00000129003	brain-0, brain-2,brain	3,3,3	PARKINSON DISEASE 23, AUTOSOMAL RECESSIVE EARLY-ONSET; PARK23	616840	Parkinson disease
ENSG00000129003	brain-0, brain-2,brain	3,3,3	PARKINSON DISEASE 23, AUTOSOMAL RECESSIVE EARLY-ONSET; PARK23	616840	Parkinson disease
ENSG00000103671	brain-3,brain	3,3	SPINAL MUSCULAR ATROPHY WITH CONGENITAL BONE FRACTURES 1; SMABF1	616866	Spinal muscular atrophy with congenital bone fractures
ENSG00000103671	brain-3,brain	3,3	SPINAL MUSCULAR ATROPHY WITH CONGENITAL BONE FRACTURES 1; SMABF1	616866	Spinal muscular atrophy with congenital bone fractures
ENSG00000149196	brain	3	LEUKODYSTROPHY, HYPOMYELINATING, 13; HLD13	616881	Leukodystrophy, hypomyelinating
ENSG00000145348	brain-0,brain-1,brain-2,brain	3,3,3,3	HYPOTONIA, INFANTILE, WITH PSYCHOMOTOR RETARDATION AND CHARACTERISTIC FACIES 3; IHPRF3	616900	Hypotonia, infantile, with psychomotor retardation and characteristic facies
ENSG00000014216	brain	3	SPASTIC PARAPLEGIA 76, AUTOSOMAL RECESSIVE; SPG76	616907	Spastic paraplegia
ENSG00000174227	brain-1,brain	1,3	MENTAL RETARDATION, AUTOSOMAL RECESSIVE 53; MRT53	616917	Mental retardation, autosomal recessive
ENSG00000112541	brain-2	3	STRIATAL DEGENERATION, AUTOSOMAL DOMINANT 2; ADSD2	616922	Striatal degeneration, autosomal dominant
ENSG00000112541	brain-2	3	STRIATAL DEGENERATION, AUTOSOMAL DOMINANT 2; ADSD2	616922	Striatal degeneration, autosomal dominant
ENSG00000112541	brain-2	3	STRIATAL DEGENERATION, AUTOSOMAL DOMINANT 2; ADSD2	616922	Striatal degeneration, autosomal dominant
ENSG00000073584	brain-1,brain	3,3	COFFIN-SIRIS SYNDROME 5; CSS5	616938	Coffin-Siris syndrome
ENSG00000197265	brain	3	TRICHOTHIODYSTROPHY 6, NONPHOTOSENSITIVE; TTD6	616943	Trichothiodystrophy
ENSG00000177565	brain	3	MENTAL RETARDATION, AUTOSOMAL DOMINANT 41; MRD41	616944	Mental retardation, autosomal dominant
ENSG00000078369	brain-0,brain	1,3	MENTAL RETARDATION, AUTOSOMAL DOMINANT 42; MRD42	616973	Mental retardation, autosomal dominant
ENSG00000010818	brain	3	MENTAL RETARDATION, AUTOSOMAL DOMINANT 43; MRD43	616977	Mental retardation, autosomal dominant
ENSG00000260230	brain-0,brain-1,brain-2,brain	3,3,3,3	EPILEPTIC ENCEPHALOPATHY, EARLY INFANTILE, 37; EIEE37	616981	Epileptic encephalopathy, early infantile
ENSG00000148700	brain-0,brain	1,3	CEREBRAL PALSY, SPASTIC QUADRIPLEGIC, 3; CPSQ3	617008	Spastic quadriplegic cerebral palsy
ENSG00000173409	brain-0,brain	1,3	EPILEPTIC ENCEPHALOPATHY, EARLY INFANTILE, 38; EIEE38	617020	Epileptic encephalopathy, early infantile
ENSG00000198860	brain-0,brain-1,brain	1,3,2	PONTOCEREBELLAR HYPOPLASIA, TYPE 2F; PCH2F	617026	Pontocerebellar hypoplasia
ENSG00000198860	brain-0,brain-1,brain	1,3,2	PONTOCEREBELLAR HYPOPLASIA, TYPE 2F; PCH2F	617026	Pontocerebellar hypoplasia
ENSG00000154310	brain	3	MENTAL RETARDATION, AUTOSOMAL RECESSIVE 54; MRT54	617028	Mental retardation, autosomal recessive
ENSG00000103043	brain-2,brain	3,3	STRIATONIGRAL DEGENERATION, CHILDHOOD-ONSET; SNDC	617054	Striatonigral degeneration
ENSG00000103043	brain-2,brain	3,3	STRIATONIGRAL DEGENERATION, CHILDHOOD-ONSET; SNDC	617054	Striatonigral degeneration
ENSG00000103043	brain-2,brain	3,3	STRIATONIGRAL DEGENERATION, CHILDHOOD-ONSET; SNDC	617054	Striatonigral degeneration
ENSG00000122550			COLD-INDUCED SWEATING SYNDROME 3; CISS3	617055	Cold-induced sweating syndrome
ENSG00000038382	brain	3	MENTAL RETARDATION, AUTOSOMAL DOMINANT 44; MRD44	617061	Mental retardation, autosomal dominant
ENSG00000168958	brain-1,brain-2,brain	3,3,2	ENCEPHALOPATHY DUE TO DEFECTIVE MITOCHONDRIAL AND PEROXISOMAL FISSION 2; EMPF2	617086	Encephalopathy due to defective mitochondrial and peroxisomal fission
ENSG00000110436	brain-0,brain	2,3	EPILEPTIC ENCEPHALOPATHY, EARLY INFANTILE, 41; EIEE41	617105	Epileptic encephalopathy, early infantile
ENSG00000166206	brain	3	EPILEPTIC ENCEPHALOPATHY, EARLY INFANTILE, 43; EIEE43	617113	Epileptic encephalopathy, early infantile
ENSG00000114388	brain-0	3	EPILEPSY, FAMILIAL FOCAL, WITH VARIABLE FOCI 2; FFEVF2	617116	Epilepsy, familial focal, with variable foci
ENSG00000103148	brain-0	3	EPILEPSY, FAMILIAL FOCAL, WITH VARIABLE FOCI 3; FFEVF3	617118	Epilepsy, familial focal, with variable foci
ENSG00000108641	brain-1,brain	3,3	JOUBERT SYNDROME 27; JBTS27	617120	Joubert syndrome
ENSG00000108641	brain-1,brain	3,3	JOUBERT SYNDROME 27; JBTS27	617120	Joubert syndrome
ENSG00000011143	brain-1,brain	3,3	JOUBERT SYNDROME 28; JBTS28	617121	Joubert syndrome
ENSG00000100722	brain	3	MENTAL RETARDATION, AUTOSOMAL RECESSIVE 56; MRT56	617125	Mental retardation, autosomal recessive
ENSG00000081307	brain-0,brain-1,brain	2,3,3	EPILEPTIC ENCEPHALOPATHY, EARLY INFANTILE, 44; EIEE44	617132	Epileptic encephalopathy, early infantile
ENSG00000163288	brain	3	EPILEPTIC ENCEPHALOPATHY, EARLY INFANTILE, 45; EIEE45	617153	Epileptic encephalopathy, early infantile
ENSG00000105464	brain	3	EPILEPTIC ENCEPHALOPATHY, EARLY INFANTILE, 46; EIEE46	617162	Epileptic encephalopathy, early infantile
ENSG00000114279	brain-1,brain	3,3	EPILEPTIC ENCEPHALOPATHY, EARLY INFANTILE, 47; EIEE47	617166	Epileptic encephalopathy, early infantile
ENSG00000275118	brain-0,brain	1,3	MENTAL RETARDATION, AUTOSOMAL RECESSIVE 57; MRT57	617188	Mental retardation, autosomal recessive
ENSG00000134759	brain	3	MENTAL RETARDATION, AUTOSOMAL RECESSIVE 58; MRT58	617270	Mental retardation, autosomal recessive
ENSG00000103723	brain-1, brain	2,3	EPILEPTIC ENCEPHALOPATHY, EARLY INFANTILE, 48; EIEE48	617276	Epileptic encephalopathy, early infantile
ENSG00000133731	brain	3	MENTAL RETARDATION, AUTOSOMAL RECESSIVE 59; MRT59	617323	Mental retardation, autosomal recessive
ENSG00000146701	brain-1, brain	3,3	EPILEPTIC ENCEPHALOPATHY, EARLY INFANTILE, 51; EIEE51	617339	Epileptic encephalopathy, early infantile
ENSG00000107960	brain	3	CEREBRORETINAL MICROANGIOPATHY WITH CALCIFICATIONS AND CYSTS 2; CRMCC2	617341	Cerebroretinal microangiopathy with calcfications and cysts
ENSG00000153187	brain	3	EPILEPTIC ENCEPHALOPATHY, EARLY INFANTILE, 54; EIEE54	617391	Epileptic encephalopathy, early infantile
ENSG00000197780	brain-0,brain	1,3	MENTAL RETARDATION, AUTOSOMAL RECESSIVE 60; MRT60	617432	Mental retardation, autosomal recessive
ENSG00000148826	brain-1, brain	3,3	SPASTIC ATAXIA 8, AUTOSOMAL RECESSIVE, WITH HYPOMYELINATING LEUKODYSTROPHY; SPAX8	617560	Spastic ataxia
ENSG00000179029	brain-1, brain	3,3	MECKEL SYNDROME 13; MKS13	617562	Joubert syndrome
ENSG00000179029	brain-1, brain	3,3	MECKEL SYNDROME 13; MKS13	617562	Joubert syndrome
ENSG00000079432	brain	3	MENTAL RETARDATION, AUTOSOMAL DOMINANT 45; MRD45	617600	Mental retardation, autosomal dominant
ENSG00000185760	brain	3	MENTAL RETARDATION, AUTOSOMAL DOMINANT 46; MRD46	617601	Mental retardation, autosomal dominant
ENSG00000167371	brain	3	EPISODIC KINESIGENIC DYSKINESIA 1; EKD1,"SEIZURES, BENIGN FAMILIAL INFANTILE, 2; BFIS2"	128200	Episodic kinesigenic dyskinesia,"Seizures, benign familial infantile"
ENSG00000167371	brain	3	EPISODIC KINESIGENIC DYSKINESIA 1; EKD1,"SEIZURES, BENIGN FAMILIAL INFANTILE, 2; BFIS2"	605751	Episodic kinesigenic dyskinesia,"Seizures, benign familial infantile"
ENSG00000150995	brain	3	SPINOCEREBELLAR ATAXIA 29; SCA29,SPINOCEREBELLAR ATAXIA 15; SCA15	117360
ENSG00000150995	brain-1	3	SPINOCEREBELLAR ATAXIA 29; SCA29,SPINOCEREBELLAR ATAXIA 15; SCA15	606658	Spinocerebellar ataxia,Spinocerebellar ataxia
ENSG00000150995	brain-1	3	SPINOCEREBELLAR ATAXIA 29; SCA29,SPINOCEREBELLAR ATAXIA 15; SCA15	606658	Spinocerebellar ataxia,Spinocerebellar ataxia
ENSG00000160789			EMERY-DREIFUSS MUSCULAR DYSTROPHY 2, AUTOSOMAL DOMINANT; EDMD2,"EMERY-DREIFUSS MUSCULAR DYSTROPHY 3, AUTOSOMAL RECESSIVE; EDMD3"	616516	Emery-Dreifuss muscular dystrophy,Emery-Dreifuss muscular dystrophy
ENSG00000160789			EMERY-DREIFUSS MUSCULAR DYSTROPHY 2, AUTOSOMAL DOMINANT; EDMD2,"EMERY-DREIFUSS MUSCULAR DYSTROPHY 3, AUTOSOMAL RECESSIVE; EDMD3"	181350	Emery-Dreifuss muscular dystrophy,Emery-Dreifuss muscular dystrophy
ENSG00000128973	brain-1, brain	3,3	CEROID LIPOFUSCINOSIS, NEURONAL, 4A, AUTOSOMAL RECESSIVE; CLN4A,"CEROID LIPOFUSCINOSIS, NEURONAL, 6; CLN6"	204300	Ceroid lipofuscinoses,Ceroid lipofuscinoses
ENSG00000128973	brain	3	CEROID LIPOFUSCINOSIS, NEURONAL, 4A, AUTOSOMAL RECESSIVE; CLN4A,"CEROID LIPOFUSCINOSIS, NEURONAL, 6; CLN6"	601780	Ceroid lipofuscinoses,Ceroid lipofuscinoses
ENSG00000184381	brain-2, brain-1	3,3	NEURODEGENERATION WITH BRAIN IRON ACCUMULATION 2A; NBIA2A,NEURODEGENERATION WITH BRAIN IRON ACCUMULATION 2B; NBIA2B	610217	Neurodegeneration with brain iron accumulation,Neurodegeneration with brain iron accumulation
ENSG00000184381	brain-2,brain-1,brain	3,2,3	NEURODEGENERATION WITH BRAIN IRON ACCUMULATION 2A; NBIA2A,NEURODEGENERATION WITH BRAIN IRON ACCUMULATION 2B; NBIA2B	256600	Neurodegeneration with brain iron accumulation,Neurodegeneration with brain iron accumulation
ENSG00000108733	brain	3	PEROXISOME BIOGENESIS DISORDER 3B; PBD3B,PEROXISOME BIOGENESIS DISORDER 3A (ZELLWEGER); PBD3A	614859	Peroxisome biogenesis disorder,Peroxisome biogenesis disorder
ENSG00000108733	brain	3	PEROXISOME BIOGENESIS DISORDER 3B; PBD3B,PEROXISOME BIOGENESIS DISORDER 3A (ZELLWEGER); PBD3A	266510	Peroxisome biogenesis disorder,Peroxisome biogenesis disorder
ENSG00000182173	brain-1,brain-0,brain	3,3,3	PONTOCEREBELLAR HYPOPLASIA, TYPE 2A; PCH2A,"PONTOCEREBELLAR HYPOPLASIA, TYPE 4; PCH4"	277470	Pontocerebellar hypoplasia,Pontocerebellar hypoplasia
ENSG00000182173	brain-1,brain,brain-0	3,3,3	PONTOCEREBELLAR HYPOPLASIA, TYPE 2A; PCH2A,"PONTOCEREBELLAR HYPOPLASIA, TYPE 4; PCH4"	225753	Pontocerebellar hypoplasia,Pontocerebellar hypoplasia
ENSG00000169057	brain	3	LUBS X-LINKED MENTAL RETARDATION SYNDROME; MRXSL,"MENTAL RETARDATION, X-LINKED, SYNDROMIC 13; MRXS13"	300260
ENSG00000169057	brain	3	LUBS X-LINKED MENTAL RETARDATION SYNDROME; MRXSL,"MENTAL RETARDATION, X-LINKED, SYNDROMIC 13; MRXS13"	300055	Mental retardation, X-linked syndromic,"Mental retardation, X-linked syndromic"
ENSG00000124486	brain	3	MENTAL RETARDATION, X-LINKED 99; MRX99,"MENTAL RETARDATION, X-LINKED 99, SYNDROMIC, FEMALE-RESTRICTED; MRXS99F"	300919	Mental retardation, nonsyndromic, X-linked,"Mental retardation, nonsyndromic, X-linked"
ENSG00000124486	brain-1, brain	3,3	MENTAL RETARDATION, X-LINKED 99; MRX99,"MENTAL RETARDATION, X-LINKED 99, SYNDROMIC, FEMALE-RESTRICTED; MRXS99F"	300968	Mental retardation, nonsyndromic, X-linked,"Mental retardation, nonsyndromic, X-linked"
ENSG00000123560	brain-1, brain-3, brain-0	3,1,2	PELIZAEUS-MERZBACHER DISEASE; PMD,"SPASTIC PARAPLEGIA 2, X-LINKED; SPG2"	312920	Leukodystrophy, hypomyelinating,Spastic paraplegia
ENSG00000123560	brain	3	PELIZAEUS-MERZBACHER DISEASE; PMD,"SPASTIC PARAPLEGIA 2, X-LINKED; SPG2"	312080	Leukodystrophy, hypomyelinating,Spastic paraplegia
ENSG00000182372	brain-1, brain	3,3	CEROID LIPOFUSCINOSIS, NEURONAL, 8; CLN8,"CEROID LIPOFUSCINOSIS, NEURONAL, 8, NORTHERN EPILEPSY VARIANT"	610003	Ceroid lipofuscinoses,Ceroid lipofuscinoses
ENSG00000182372	brain-1, brain	3,3	CEROID LIPOFUSCINOSIS, NEURONAL, 8; CLN8,"CEROID LIPOFUSCINOSIS, NEURONAL, 8, NORTHERN EPILEPSY VARIANT"	600143	Ceroid lipofuscinoses,Ceroid lipofuscinoses
ENSG00000150275			USHER SYNDROME, TYPE ID; USH1D,"USHER SYNDROME, TYPE IF; USH1F"	601067	Usher syndrome,Usher syndrome
ENSG00000150275	brain	1	USHER SYNDROME, TYPE ID; USH1D,"USHER SYNDROME, TYPE IF; USH1F"	602083	Usher syndrome,Usher syndrome
ENSG00000059573	brain-3, brain-1	3,3	SPASTIC PARAPLEGIA 9A, AUTOSOMAL DOMINANT; SPG9A,"SPASTIC PARAPLEGIA 9B, AUTOSOMAL RECESSIVE; SPG9B"	601162	Spastic paraplegia,Spastic paraplegia
ENSG00000059573	brain-3,brain	1,3	SPASTIC PARAPLEGIA 9A, AUTOSOMAL DOMINANT; SPG9A,"SPASTIC PARAPLEGIA 9B, AUTOSOMAL RECESSIVE; SPG9B"	616586	Spastic paraplegia,Spastic paraplegia
ENSG00000104133	brain-3, brain-0, brain	3,3,3	AMYOTROPHIC LATERAL SCLEROSIS 5, JUVENILE; ALS5,"SPASTIC PARAPLEGIA 11, AUTOSOMAL RECESSIVE; SPG11"	604360	Amyotrophic lateral sclerosis,Spastic paraplegia
ENSG00000104133	brain-3,brain	3,3	AMYOTROPHIC LATERAL SCLEROSIS 5, JUVENILE; ALS5,"SPASTIC PARAPLEGIA 11, AUTOSOMAL RECESSIVE; SPG11"	602099	Amyotrophic lateral sclerosis,Spastic paraplegia
ENSG00000105711	brain, brain-0	3,1	GENERALIZED EPILEPSY WITH FEBRILE SEIZURES PLUS, TYPE 1; GEFSP1,"EPILEPTIC ENCEPHALOPATHY, EARLY INFANTILE, 52; EIEE52"	604233	Epilepsy, generalized, with febrile seizures plus,"Epileptic encephalopathy, early infantile"
ENSG00000105711	brain	3	GENERALIZED EPILEPSY WITH FEBRILE SEIZURES PLUS, TYPE 1; GEFSP1,"EPILEPTIC ENCEPHALOPATHY, EARLY INFANTILE, 52; EIEE52"	617350	Epilepsy, generalized, with febrile seizures plus,"Epileptic encephalopathy, early infantile"
ENSG00000144285	brain	3	GENERALIZED EPILEPSY WITH FEBRILE SEIZURES PLUS, TYPE 2; GEFSP2,"EPILEPTIC ENCEPHALOPATHY, EARLY INFANTILE, 6; EIEE6"	607208	Epilepsy, generalized, with febrile seizures plus,"Epileptic encephalopathy, early infantile"
ENSG00000144285	brain, brain-0	3,1	GENERALIZED EPILEPSY WITH FEBRILE SEIZURES PLUS, TYPE 2; GEFSP2,"EPILEPTIC ENCEPHALOPATHY, EARLY INFANTILE, 6; EIEE6"	604403	Epilepsy, generalized, with febrile seizures plus,"Epileptic encephalopathy, early infantile"
ENSG00000145335	brain-0, brain-2	3,3	PARKINSON DISEASE 4, AUTOSOMAL DOMINANT; PARK4,"PARKINSON DISEASE 1, AUTOSOMAL DOMINANT; PARK1"	605543	Parkinson disease,Parkinson disease
ENSG00000145335	brain-2	3	PARKINSON DISEASE 4, AUTOSOMAL DOMINANT; PARK4,"PARKINSON DISEASE 1, AUTOSOMAL DOMINANT; PARK1"	168601	Parkinson disease,Parkinson disease
ENSG00000159363	brain-1, brain-0, brain-3	3,3,3	KUFOR-RAKEB SYNDROME; KRS,"SPASTIC PARAPLEGIA 78, AUTOSOMAL RECESSIVE; SPG78"	617225	Parkinson disease,Spastic paraplegia
ENSG00000159363	brain-3, brain-1, brain-2, brain	3,3,2,3	KUFOR-RAKEB SYNDROME; KRS,"SPASTIC PARAPLEGIA 78, AUTOSOMAL RECESSIVE; SPG78"	606693	Parkinson disease,Spastic paraplegia
ENSG00000125454	brain-2	3	MICROCEPHALY, AMISH TYPE; MCPHA,THIAMINE METABOLISM DYSFUNCTION SYNDROME 4 (BILATERAL STRIATAL DEGENERATION AND PROGRESSIVE POLYNEUROPATHY TYPE); THMD4	613710	Thiamine-responsive dysfunction syndrome,Thiamine-responsive dysfunction syndrome
ENSG00000125454	brain-1, brain	3,3	MICROCEPHALY, AMISH TYPE; MCPHA,THIAMINE METABOLISM DYSFUNCTION SYNDROME 4 (BILATERAL STRIATAL DEGENERATION AND PROGRESSIVE POLYNEUROPATHY TYPE); THMD4	607196	Thiamine-responsive dysfunction syndrome,Thiamine-responsive dysfunction syndrome
ENSG00000187049	brain-1, brain	3,3	JOUBERT SYNDROME 2; JBTS2,"MECKEL SYNDROME, TYPE 2; MKS2"	608091	Joubert syndrome,Meckel syndrome
ENSG00000187049	brain-1, brain-3	2,3	JOUBERT SYNDROME 2; JBTS2,"MECKEL SYNDROME, TYPE 2; MKS2"	603194	Joubert syndrome,Meckel syndrome
ENSG00000198835	brain-3, brain	2,3	LEUKODYSTROPHY, HYPOMYELINATING, 2; HLD2,"SPASTIC PARAPLEGIA 44, AUTOSOMAL RECESSIVE; SPG44"	608804	Leukodystrophy, hypomyelinating,Spastic paraplegia
ENSG00000198835	brain-1,brain	3,3	LEUKODYSTROPHY, HYPOMYELINATING, 2; HLD2,"SPASTIC PARAPLEGIA 44, AUTOSOMAL RECESSIVE; SPG44"	613206	Leukodystrophy, hypomyelinating,Spastic paraplegia
ENSG00000198707	brain-1	3	JOUBERT SYNDROME 5; JBTS5,"MECKEL SYNDROME, TYPE 4; MKS4"	610188	Joubert syndrome,Meckel syndrome
ENSG00000198707	brain-3, brain, brain-1	3,3,2	JOUBERT SYNDROME 5; JBTS5,"MECKEL SYNDROME, TYPE 4; MKS4"	611134	Joubert syndrome,Meckel syndrome
ENSG00000164953	brain-1, brain,kidney	3,3,3	JOUBERT SYNDROME 6; JBTS6,"MECKEL SYNDROME, TYPE 3; MKS3"	607361	Joubert syndrome,Meckel syndrome
ENSG00000164953	brain-1	3	JOUBERT SYNDROME 6; JBTS6,"MECKEL SYNDROME, TYPE 3; MKS3"	610688	Joubert syndrome,Meckel syndrome
ENSG00000103494	brain-1	3	JOUBERT SYNDROME 7; JBTS7,"MECKEL SYNDROME, TYPE 5; MKS5"	611560	Joubert syndrome,Meckel syndrome
ENSG00000103494	brain	3	JOUBERT SYNDROME 7; JBTS7,"MECKEL SYNDROME, TYPE 5; MKS5"	611561	Joubert syndrome,Meckel syndrome
ENSG00000144381	brain	3	LEUKODYSTROPHY, HYPOMYELINATING, 4; HLD4,"SPASTIC PARAPLEGIA 13, AUTOSOMAL DOMINANT; SPG13"	612233	Leukodystrophy, hypomyelinating,Spastic paraplegia
ENSG00000144381	brain	3	LEUKODYSTROPHY, HYPOMYELINATING, 4; HLD4,"SPASTIC PARAPLEGIA 13, AUTOSOMAL DOMINANT; SPG13"	605280	Leukodystrophy, hypomyelinating,Spastic paraplegia
ENSG00000048342	brain	3	JOUBERT SYNDROME 9; JBTS9,"MECKEL SYNDROME, TYPE 6; MKS6"	612284	Joubert syndrome,Meckel syndrome
ENSG00000048342	brain-1, brain	3,3	JOUBERT SYNDROME 9; JBTS9,"MECKEL SYNDROME, TYPE 6; MKS6"	612285	Joubert syndrome,Meckel syndrome
ENSG00000140521	brain-1, brain-0	3,3	MITOCHONDRIAL DNA DEPLETION SYNDROME 4B (MNGIE TYPE); MTDPS4B,MITOCHONDRIAL DNA DEPLETION SYNDROME 4A (ALPERS TYPE); MTDPS4A	203700	Mitochondrial DNA depletion syndrome,Mitochondrial DNA depletion syndrome
ENSG00000281151	brain	3	EPILEPTIC ENCEPHALOPATHY, EARLY INFANTILE, 7; EIEE7,"SEIZURES, BENIGN FAMILIAL NEONATAL, 1; BFNS1"	121200	Epileptic encephalopathy, early infantile,"Seizures, benign familial neonatal"
ENSG00000136531	brain	3	EPILEPTIC ENCEPHALOPATHY, EARLY INFANTILE, 11; EIEE11,"SEIZURES, BENIGN FAMILIAL INFANTILE, 3; BFIS3"	607745	Epileptic encephalopathy, early infantile,"Seizures, benign familial infantile"
ENSG00000136531	brain	3	EPILEPTIC ENCEPHALOPATHY, EARLY INFANTILE, 11; EIEE11,"SEIZURES, BENIGN FAMILIAL INFANTILE, 3; BFIS3"	613721	Epileptic encephalopathy, early infantile,"Seizures, benign familial infantile"
ENSG00000081014	brain-0,brain-1.brain	3,3,3	SPASTIC PARAPLEGIA 51, AUTOSOMAL RECESSIVE; SPG51,"STUTTERING, FAMILIAL PERSISTENT, 1; STUT1"	613744	Spastic paraplegia,"Stuttering, familial persistent"
ENSG00000081014	brain	1	SPASTIC PARAPLEGIA 51, AUTOSOMAL RECESSIVE; SPG51,"STUTTERING, FAMILIAL PERSISTENT, 1; STUT1"	184450	Spastic paraplegia,"Stuttering, familial persistent"
ENSG00000165478	bain-1	1,3	MEGALENCEPHALIC LEUKOENCEPHALOPATHY WITH SUBCORTICAL CYSTS 2B, REMITTING, WITH OR WITHOUT MENTAL RETARDATION; MLC2B,MEGALENCEPHALIC LEUKOENCEPHALOPATHY WITH SUBCORTICAL CYSTS 2A; MLC2A	613925	Leukoencephalopathy, megalencephalic,"Leukoencephalopathy, megalencephalic"
ENSG00000165478	brain	3	MEGALENCEPHALIC LEUKOENCEPHALOPATHY WITH SUBCORTICAL CYSTS 2B, REMITTING, WITH OR WITHOUT MENTAL RETARDATION; MLC2B,MEGALENCEPHALIC LEUKOENCEPHALOPATHY WITH SUBCORTICAL CYSTS 2A; MLC2A	613926	Leukoencephalopathy, megalencephalic,"Leukoencephalopathy, megalencephalic"
ENSG00000165280	brain-0, brain-3	3,1	AMYOTROPHIC LATERAL SCLEROSIS 14 WITH OR WITHOUT FRONTOTEMPORAL DEMENTIA; ALS14,INCLUSION BODY MYOPATHY WITH EARLY-ONSET PAGET DISEASE WITH OR WITHOUT FRONTOTEMPORAL DEMENTIA 1; IBMPFD1	167320	Amyotrophic lateral sclerosis,Inclusion body myopathy/Paget disease/frontotemporal dementia
ENSG00000165280	brain-3, brain-0	3,2	AMYOTROPHIC LATERAL SCLEROSIS 14 WITH OR WITHOUT FRONTOTEMPORAL DEMENTIA; ALS14,INCLUSION BODY MYOPATHY WITH EARLY-ONSET PAGET DISEASE WITH OR WITHOUT FRONTOTEMPORAL DEMENTIA 1; IBMPFD1	613954	Amyotrophic lateral sclerosis,Inclusion body myopathy/Paget disease/frontotemporal dementia
ENSG00000130294	brain-1, brain-3	2,2	MENTAL RETARDATION, AUTOSOMAL DOMINANT 9; MRD9,"SPASTIC PARAPLEGIA 30, AUTOSOMAL RECESSIVE; SPG30"	610357	Mental retardation, autosomal dominant,Spastic paraplegia
ENSG00000130294	brain-1	3	MENTAL RETARDATION, AUTOSOMAL DOMINANT 9; MRD9,"SPASTIC PARAPLEGIA 30, AUTOSOMAL RECESSIVE; SPG30"	614255	Mental retardation, autosomal dominant,Spastic paraplegia
ENSG00000165078	brain-0	1	EPILEPSY, FAMILIAL TEMPORAL LOBE, 5; ETL5,"FEBRILE SEIZURES, FAMILIAL, 11; FEB11"	614418	Epilepsy, familial temporal lobe,"Seizures, familial febrile"
ENSG00000165078	brain-0	3	EPILEPSY, FAMILIAL TEMPORAL LOBE, 5; ETL5,"FEBRILE SEIZURES, FAMILIAL, 11; FEB11"	614417	Epilepsy, familial temporal lobe,"Seizures, familial febrile"
ENSG00000141385	brain-1	3	SPASTIC ATAXIA 5, AUTOSOMAL RECESSIVE; SPAX5,SPINOCEREBELLAR ATAXIA 28; SCA28	610246	Spastic ataxia,Spinocerebellar ataxia
ENSG00000141385	brain-1, brain-3	3,3	SPASTIC ATAXIA 5, AUTOSOMAL RECESSIVE; SPAX5,SPINOCEREBELLAR ATAXIA 28; SCA28	614487	Spastic ataxia,Spinocerebellar ataxia
ENSG00000196876	brain	3	EPILEPTIC ENCEPHALOPATHY, EARLY INFANTILE, 13; EIEE13,"SEIZURES, BENIGN FAMILIAL INFANTILE, 5; BFIS5"	617080	Epileptic encephalopathy, early infantile,"Seizures, benign familial infantile"
ENSG00000196876	brain	3	EPILEPTIC ENCEPHALOPATHY, EARLY INFANTILE, 13; EIEE13,"SEIZURES, BENIGN FAMILIAL INFANTILE, 5; BFIS5"	614558	Epileptic encephalopathy, early infantile,"Seizures, benign familial infantile"
ENSG00000197102	brain-3	3	MENTAL RETARDATION, AUTOSOMAL DOMINANT 13; MRD13,"SPINAL MUSCULAR ATROPHY, LOWER EXTREMITY-PREDOMINANT, 1, AUTOSOMAL DOMINANT; SMALED1"	158600	Mental retardation, autosomal dominant,"Spinal muscular atrophy, lower extremity-predominant"
ENSG00000197102	brain-1,brain-0,brain-2, brain	2,2,2,3	MENTAL RETARDATION, AUTOSOMAL DOMINANT 13; MRD13,"SPINAL MUSCULAR ATROPHY, LOWER EXTREMITY-PREDOMINANT, 1, AUTOSOMAL DOMINANT; SMALED1"	614563	Mental retardation, autosomal dominant,"Spinal muscular atrophy, lower extremity-predominant"
ENSG00000164751	brain-1	3	PEROXISOME BIOGENESIS DISORDER 5B; PBD5B,PEROXISOME BIOGENESIS DISORDER 5A (ZELLWEGER); PBD5A	614867	Peroxisome biogenesis disorder,Peroxisome biogenesis disorder
ENSG00000164751	brain-0	3	PEROXISOME BIOGENESIS DISORDER 5B; PBD5B,PEROXISOME BIOGENESIS DISORDER 5A (ZELLWEGER); PBD5A	614866	Peroxisome biogenesis disorder,Peroxisome biogenesis disorder
ENSG00000157911	brain-0, brain	3,3	PEROXISOME BIOGENESIS DISORDER 6B; PBD6B,PEROXISOME BIOGENESIS DISORDER 6A (ZELLWEGER); PBD6A	614870	Peroxisome biogenesis disorder,Peroxisome biogenesis disorder
ENSG00000157911	brain-1	3	PEROXISOME BIOGENESIS DISORDER 6B; PBD6B,PEROXISOME BIOGENESIS DISORDER 6A (ZELLWEGER); PBD6A	614871	Peroxisome biogenesis disorder,Peroxisome biogenesis disorder
ENSG00000215193	brain	1	PEROXISOME BIOGENESIS DISORDER 7A (ZELLWEGER); PBD7A,PEROXISOME BIOGENESIS DISORDER 7B; PBD7B	614873	Peroxisome biogenesis disorder,Peroxisome biogenesis disorder
ENSG00000215193	brain-0	3	PEROXISOME BIOGENESIS DISORDER 7A (ZELLWEGER); PBD7A,PEROXISOME BIOGENESIS DISORDER 7B; PBD7B	614872	Peroxisome biogenesis disorder,Peroxisome biogenesis disorder
ENSG00000121680	brain	1	PEROXISOME BIOGENESIS DISORDER 8B; PBD8B,PEROXISOME BIOGENESIS DISORDER 8A (ZELLWEGER); PBD8A	614876	Peroxisome biogenesis disorder,Peroxisome biogenesis disorder
ENSG00000121680	brain,brain-1,brain-3	3,3,3	PEROXISOME BIOGENESIS DISORDER 8B; PBD8B,PEROXISOME BIOGENESIS DISORDER 8A (ZELLWEGER); PBD8A	614877	Peroxisome biogenesis disorder,Peroxisome biogenesis disorder
ENSG00000112357	brain-0, brain-2,brain-1	3,1,1	PEROXISOME BIOGENESIS DISORDER 9B; PBD9B,"RHIZOMELIC CHONDRODYSPLASIA PUNCTATA, TYPE 1; RCDP1"	215100	Peroxisome biogenesis disorder,Peroxisome biogenesis disorder
ENSG00000112357	brain	1	PEROXISOME BIOGENESIS DISORDER 9B; PBD9B,"RHIZOMELIC CHONDRODYSPLASIA PUNCTATA, TYPE 1; RCDP1"	614879	Peroxisome biogenesis disorder,Peroxisome biogenesis disorder
ENSG00000162928	brain-0	3	PEROXISOME BIOGENESIS DISORDER 11A (ZELLWEGER); PBD11A,PEROXISOME BIOGENESIS DISORDER 11B; PBD11B	614883	Peroxisome biogenesis disorder,Peroxisome biogenesis disorder
ENSG00000162928	brain	1	PEROXISOME BIOGENESIS DISORDER 11A (ZELLWEGER); PBD11A,PEROXISOME BIOGENESIS DISORDER 11B; PBD11B	614885	Peroxisome biogenesis disorder,Peroxisome biogenesis disorder
ENSG00000205084	brain	3	JOUBERT SYNDROME 20; JBTS20,"MECKEL SYNDROME, TYPE 11; MKS11"	615397	Joubert syndrome,Meckel syndrome
ENSG00000205084	brain-1	3	JOUBERT SYNDROME 20; JBTS20,"MECKEL SYNDROME, TYPE 11; MKS11"	614970	Joubert syndrome,Meckel syndrome
ENSG00000107147	brain-0	3	EPILEPSY, NOCTURNAL FRONTAL LOBE, 5; ENFL5,"EPILEPTIC ENCEPHALOPATHY, EARLY INFANTILE, 14; EIEE14"	615005	Epilepsy, nocturnal frontal lobe,"Epileptic encephalopathy, early infantile"
ENSG00000107147	brain-0,brain	3,3	EPILEPSY, NOCTURNAL FRONTAL LOBE, 5; ENFL5,"EPILEPTIC ENCEPHALOPATHY, EARLY INFANTILE, 14; EIEE14"	614959	Epilepsy, nocturnal frontal lobe,"Epileptic encephalopathy, early infantile"
ENSG00000196230	brain-1, brain-0, brain-2,brain	3,3,3,3	CORTICAL DYSPLASIA, COMPLEX, WITH OTHER BRAIN MALFORMATIONS 6; CDCBM6,"SKIN CREASES, CONGENITAL SYMMETRIC CIRCUMFERENTIAL, 1; CSCSC1"	615771	Cortical dysplasia, complex, with other brain malformations,"Skin creases, congenital symmetric circumferential"
ENSG00000196230	brain-1,brain	1,2	CORTICAL DYSPLASIA, COMPLEX, WITH OTHER BRAIN MALFORMATIONS 6; CDCBM6,"SKIN CREASES, CONGENITAL SYMMETRIC CIRCUMFERENTIAL, 1; CSCSC1"	156610	Cortical dysplasia, complex, with other brain malformations,"Skin creases, congenital symmetric circumferential"
ENSG00000273079	brain-0	2	EPILEPTIC ENCEPHALOPATHY, EARLY INFANTILE, 27; EIEE27,"MENTAL RETARDATION, AUTOSOMAL DOMINANT 6; MRD6"	613970	Epileptic encephalopathy, early infantile,"Mental retardation, autosomal dominant"
ENSG00000273079	brain-0	2	EPILEPTIC ENCEPHALOPATHY, EARLY INFANTILE, 27; EIEE27,"MENTAL RETARDATION, AUTOSOMAL DOMINANT 6; MRD6"	616139	Epileptic encephalopathy, early infantile,"Mental retardation, autosomal dominant"
ENSG00000101210	brain	3	EPILEPTIC ENCEPHALOPATHY, EARLY INFANTILE, 33; EIEE33,"MENTAL RETARDATION, AUTOSOMAL DOMINANT 38; MRD38"	616409	Epileptic encephalopathy, early infantile,"Mental retardation, autosomal dominant"
ENSG00000101210	brain	3	EPILEPTIC ENCEPHALOPATHY, EARLY INFANTILE, 33; EIEE33,"MENTAL RETARDATION, AUTOSOMAL DOMINANT 38; MRD38"	616409	Epileptic encephalopathy, early infantile,"Mental retardation, autosomal dominant"
ENSG00000101210	brain	3	EPILEPTIC ENCEPHALOPATHY, EARLY INFANTILE, 33; EIEE33,"MENTAL RETARDATION, AUTOSOMAL DOMINANT 38; MRD38"	616393	Epileptic encephalopathy, early infantile,"Mental retardation, autosomal dominant"
ENSG00000011143	brain-1	3	JOUBERT SYNDROME 28; JBTS28,"MECKEL SYNDROME, TYPE 1; MKS1"	617121	Joubert syndrome,Meckel syndrome
ENSG00000011143	brain-0,brain-1	3,3	JOUBERT SYNDROME 28; JBTS28,"MECKEL SYNDROME, TYPE 1; MKS1"	249000	Joubert syndrome,Meckel syndrome
ENSG00000151729	brain	3	MITOCHONDRIAL DNA DEPLETION SYNDROME 12A (CARDIOMYOPATHIC TYPE), AUTOSOMAL DOMINANT; MTDPS12A,"MITOCHONDRIAL DNA DEPLETION SYNDROME 12B (CARDIOMYOPATHIC TYPE), AUTOSOMAL RECESSIVE; MTDPS12B"	617184	Mitochondrial DNA depletion syndrome,Mitochondrial DNA depletion syndrome
ENSG00000151729	brain	1	MITOCHONDRIAL DNA DEPLETION SYNDROME 12A (CARDIOMYOPATHIC TYPE), AUTOSOMAL DOMINANT; MTDPS12A,"MITOCHONDRIAL DNA DEPLETION SYNDROME 12B (CARDIOMYOPATHIC TYPE), AUTOSOMAL RECESSIVE; MTDPS12B"	615418	Mitochondrial DNA depletion syndrome,Mitochondrial DNA depletion syndrome
ENSG00000159082	brain-0	3	EPILEPTIC ENCEPHALOPATHY, EARLY INFANTILE, 53; EIEE53,"PARKINSON DISEASE 20, EARLY-ONSET; PARK20"	615530	Epileptic encephalopathy, early infantile,Parkinson disease
ENSG00000159082	brain	3	EPILEPTIC ENCEPHALOPATHY, EARLY INFANTILE, 53; EIEE53,"PARKINSON DISEASE 20, EARLY-ONSET; PARK20"	617389	Epileptic encephalopathy, early infantile,Parkinson disease
ENSG00000127980	brain-0, brain	3,3	PEROXISOME BIOGENESIS DISORDER 1A (ZELLWEGER); PBD1A,HEIMLER SYNDROME 1; HMLR1,PEROXISOME BIOGENESIS DISORDER 1B; PBD1B	214100	Peroxisome biogenesis disorder,Peroxisome biogenesis disorder,Peroxisome biogenesis disorder
ENSG00000127980			PEROXISOME BIOGENESIS DISORDER 1A (ZELLWEGER); PBD1A,HEIMLER SYNDROME 1; HMLR1,PEROXISOME BIOGENESIS DISORDER 1B; PBD1B	234580	Peroxisome biogenesis disorder,Peroxisome biogenesis disorder,Peroxisome biogenesis disorder
ENSG00000127980			PEROXISOME BIOGENESIS DISORDER 1A (ZELLWEGER); PBD1A,HEIMLER SYNDROME 1; HMLR1,PEROXISOME BIOGENESIS DISORDER 1B; PBD1B	601000	Peroxisome biogenesis disorder,Peroxisome biogenesis disorder,Peroxisome biogenesis disorder
ENSG00000184381	brain, brain-1,brain-2	3,3,2	NEURODEGENERATION WITH BRAIN IRON ACCUMULATION 2A; NBIA2A,NEURODEGENERATION WITH BRAIN IRON ACCUMULATION 2B; NBIA2B,"PARKINSON DISEASE 14, AUTOSOMAL RECESSIVE; PARK14"	256600	Neurodegeneration with brain iron accumulation,Neurodegeneration with brain iron accumulation,Parkinson disease
ENSG00000184381	brain-1,brain-2,brain	3,3,3	NEURODEGENERATION WITH BRAIN IRON ACCUMULATION 2A; NBIA2A,NEURODEGENERATION WITH BRAIN IRON ACCUMULATION 2B; NBIA2B,"PARKINSON DISEASE 14, AUTOSOMAL RECESSIVE; PARK14"	610217	Neurodegeneration with brain iron accumulation,Neurodegeneration with brain iron accumulation,Parkinson disease
ENSG00000184381	brain-0, brain	3,3	NEURODEGENERATION WITH BRAIN IRON ACCUMULATION 2A; NBIA2A,NEURODEGENERATION WITH BRAIN IRON ACCUMULATION 2B; NBIA2B,"PARKINSON DISEASE 14, AUTOSOMAL RECESSIVE; PARK14"	612953	Neurodegeneration with brain iron accumulation,Neurodegeneration with brain iron accumulation,Parkinson disease
ENSG00000124587	brain	2	PEROXISOME BIOGENESIS DISORDER 4A (ZELLWEGER); PBD4A,HEIMLER SYNDROME 2; HMLR2,PEROXISOME BIOGENESIS DISORDER 4B; PBD4B	614862	Peroxisome biogenesis disorder,Peroxisome biogenesis disorder,Peroxisome biogenesis disorder
ENSG00000124587			PEROXISOME BIOGENESIS DISORDER 4A (ZELLWEGER); PBD4A,HEIMLER SYNDROME 2; HMLR2,PEROXISOME BIOGENESIS DISORDER 4B; PBD4B	616617	Peroxisome biogenesis disorder,Peroxisome biogenesis disorder,Peroxisome biogenesis disorder
ENSG00000124587	brain	3	PEROXISOME BIOGENESIS DISORDER 4A (ZELLWEGER); PBD4A,HEIMLER SYNDROME 2; HMLR2,PEROXISOME BIOGENESIS DISORDER 4B; PBD4B	614863	Peroxisome biogenesis disorder,Peroxisome biogenesis disorder,Peroxisome biogenesis disorder
ENSG00000141837	brain	3	EPILEPTIC ENCEPHALOPATHY, EARLY INFANTILE, 42; EIEE42,"EPISODIC ATAXIA, TYPE 2; EA2",SPINOCEREBELLAR ATAXIA 6; SCA6	617106	Epileptic encephalopathy, early infantile,Episodic ataxia,Spinocerebellar ataxia
ENSG00000141837	brain-1, brain	3,3	EPILEPTIC ENCEPHALOPATHY, EARLY INFANTILE, 42; EIEE42,"EPISODIC ATAXIA, TYPE 2; EA2",SPINOCEREBELLAR ATAXIA 6; SCA6	108500	Epileptic encephalopathy, early infantile,Episodic ataxia,Spinocerebellar ataxia
ENSG00000141837	brain-2, brain-0,brain-1	1,1,3	EPILEPTIC ENCEPHALOPATHY, EARLY INFANTILE, 42; EIEE42,"EPISODIC ATAXIA, TYPE 2; EA2",SPINOCEREBELLAR ATAXIA 6; SCA6	183000	Epileptic encephalopathy, early infantile,Episodic ataxia,Spinocerebellar ataxia
ENSG00000004848	brain-not_specific		EPILEPTIC ENCEPHALOPATHY, EARLY INFANTILE, 1; EIEE1,"LISSENCEPHALY, X-LINKED, 2; LISX2","MENTAL RETARDATION, X-LINKED, WITH OR WITHOUT SEIZURES, ARX-RELATED; MRXARX",PARTINGTON X-LINKED MENTAL RETARDATION SYNDROME; PRTS	3.0835e+23	Epileptic encephalopathy, early infantile,Lissencephaly,"Mental retardation, nonsyndromic, X-linked","Mental retardation, X-linked syndromic"
ENSG00000004848	brain-2,brain	3,3		308350
ENSG00000004848	brain-0,brain-2,brain	3,3,3		300215
ENSG00000004848	brain	3		300419ֲ
ENSG00000004848	brain-0,brain	3,3	PARTINGTON X-LINKED MENTAL RETARDATION SYNDROME; PRTS	309510
ENSG00000004848	brain-2, brain	3,3	EPILEPTIC ENCEPHALOPATHY, EARLY INFANTILE, 1; EIEE1	308350ֲ
ENSG00000004848	brain, brain-0, brain-2	3,3,3	LISSENCEPHALY, X-LINKED, 2; LISX2	300215ֲ
ENSG00000004848	brain	3	MENTAL RETARDATION, X-LINKED, WITH OR WITHOUT SEIZURES, ARX-RELATED;	300419
ENSG00000004848	brain-0, brain	3,3	,PARTINGTON X-LINKED MENTAL RETARDATION SYNDROME; PRTS	309510ֲ

## Sheet: Brain gene labels
Dataset EV2. Manually-curated dataset of brain diseases, tissue-associated disease genes, and affected brain sub-regions.
Dataset EV2D. The labeled dataset used in the analysis described in Fig. S9.
Gene ID	Cortex_causal	Cerebellum_causal	Basal_ganglia_causal	Spinal_cord_causal	Hypothalamus_causal	Amygdala_causal	Brain_other_causal	Whole_brain_causal
ENSG00000000003	0	0	0	0	0	0	0	0
ENSG00000000005	0	0	0	0	0	0	0	0
ENSG00000000419	0	0	0	0	0	0	1	1
ENSG00000000457	0	0	0	0	0	0	0	0
ENSG00000000460	0	0	0	0	0	0	0	0
ENSG00000000938	0	0	0	0	0	0	0	0
ENSG00000000971	0	0	0	0	0	0	0	0
ENSG00000001036	0	0	0	0	0	0	0	0
ENSG00000001084	0	0	0	0	0	0	0	0
ENSG00000001167	0	0	0	0	0	0	0	0
ENSG00000001460	0	0	0	0	0	0	0	0
ENSG00000001461	0	0	0	0	0	0	0	0
ENSG00000001497	0	0	0	0	0	0	1	1
ENSG00000001561	0	0	0	0	0	0	0	0
ENSG00000001617	0	0	0	0	0	0	0	0
ENSG00000001626	0	0	0	0	0	0	0	0
ENSG00000001629	0	0	0	0	0	0	0	0
ENSG00000001630	0	0	0	0	0	0	0	0
ENSG00000001631	0	0	0	0	0	0	0	0
ENSG00000002016	0	0	0	0	0	0	0	0
ENSG00000002330	0	0	0	0	0	0	0	0
ENSG00000002549	0	0	0	0	0	0	0	0
ENSG00000002586	0	0	0	0	0	0	0	0
ENSG00000002587	0	0	0	0	0	0	0	0
ENSG00000002726	0	0	0	0	0	0	0	0
ENSG00000002745	0	0	0	0	0	0	0	0
ENSG00000002746	0	0	0	0	0	0	0	0
ENSG00000002822	0	0	0	0	0	0	0	0
ENSG00000002834	0	0	0	0	0	0	0	0
ENSG00000002919	0	0	0	0	0	0	0	0
ENSG00000002933	0	0	0	0	0	0	0	0
ENSG00000003056	0	0	0	0	0	0	0	0
ENSG00000003096	0	0	0	0	0	0	0	0
ENSG00000003137	0	0	0	0	0	0	0	0
ENSG00000003147	0	0	0	0	0	0	0	0
ENSG00000003249	0	0	0	0	0	0	0	0
ENSG00000003393	0	0	0	0	0	0	1	1
ENSG00000003400	0	0	0	0	0	0	0	0
ENSG00000003402	0	0	0	0	0	0	0	0
ENSG00000003436	0	0	0	0	0	0	0	0
ENSG00000003509	0	0	0	0	0	0	0	0
ENSG00000003756	0	0	0	0	0	0	0	0
ENSG00000003987	0	0	0	0	0	0	0	0
ENSG00000003989	0	0	0	0	0	0	0	0
ENSG00000004059	0	0	0	0	0	0	0	0
ENSG00000004139	0	0	0	0	0	0	0	0
ENSG00000004142	0	0	0	0	0	0	0	0
ENSG00000004399	0	0	0	0	0	0	0	0
ENSG00000004455	0	0	0	0	0	0	0	0
ENSG00000004468	0	0	0	0	0	0	0	0
ENSG00000004478	0	0	0	0	0	0	0	0
ENSG00000004487	0	0	0	0	0	0	0	0
ENSG00000004534	0	0	0	0	0	0	0	0
ENSG00000004660	0	0	0	0	0	0	0	0
ENSG00000004700	0	0	0	0	0	0	0	0
ENSG00000004766	0	0	0	0	0	0	0	0
ENSG00000004776	0	0	0	0	0	0	0	0
ENSG00000004777	0	0	0	0	0	0	0	0
ENSG00000004779	0	0	0	0	0	0	0	0
ENSG00000004799	0	0	0	0	0	0	0	0
ENSG00000004809	0	0	0	0	0	0	0	0
ENSG00000004838	0	0	0	0	0	0	0	0
ENSG00000004846	0	0	0	0	0	0	0	0
ENSG00000004848	1	0	1	0	0	0	1	1
ENSG00000004864	0	0	0	0	0	0	0	0
ENSG00000004866	0	0	0	0	0	0	0	0
ENSG00000004897	0	0	0	0	0	0	0	0
ENSG00000004939	0	0	0	0	0	0	0	0
ENSG00000004948	0	0	0	0	0	0	0	0
ENSG00000004961	0	0	0	0	0	0	0	0
ENSG00000004975	0	0	0	0	0	0	0	0
ENSG00000005001	0	0	0	0	0	0	0	0
ENSG00000005007	0	0	0	0	0	0	0	0
ENSG00000005020	0	0	0	0	0	0	0	0
ENSG00000005022	0	0	0	0	0	0	0	0
ENSG00000005059	0	0	0	0	0	0	0	0
ENSG00000005073	0	0	0	0	0	0	0	0
ENSG00000005075	0	0	0	0	0	0	0	0
ENSG00000005100	0	0	0	0	0	0	0	0
ENSG00000005102	0	0	0	0	0	0	0	0
ENSG00000005108	0	0	0	0	0	0	0	0
ENSG00000005156	0	0	0	0	0	0	0	0
ENSG00000005175	0	0	0	0	0	0	0	0
ENSG00000005187	0	0	0	0	0	0	0	0
ENSG00000005189	0	0	0	0	0	0	0	0
ENSG00000005194	0	0	0	0	0	0	0	0
ENSG00000005206	0	0	0	0	0	0	0	0
ENSG00000005238	0	0	0	0	0	0	0	0
ENSG00000005243	0	0	0	0	0	0	0	0
ENSG00000005249	0	0	0	0	0	0	0	0
ENSG00000005302	0	0	0	0	0	0	0	0
ENSG00000005339	0	0	0	0	0	0	1	1
ENSG00000005379	0	0	0	0	0	0	0	0
ENSG00000005381	0	0	0	0	0	0	0	0
ENSG00000005421	0	0	0	0	0	0	0	0
ENSG00000005436	0	0	0	0	0	0	0	0
ENSG00000005448	0	0	0	0	0	0	0	0
ENSG00000005469	0	0	0	0	0	0	0	0
ENSG00000005471	0	0	0	0	0	0	0	0
ENSG00000005483	0	0	0	0	0	0	0	0
ENSG00000005486	0	0	0	0	0	0	0	0
ENSG00000005513	0	0	0	0	0	0	0	0
ENSG00000005700	0	0	0	0	0	0	0	0
ENSG00000005801	0	0	0	0	0	0	0	0
ENSG00000005810	0	0	0	0	0	0	0	0
ENSG00000005812	0	0	0	0	0	0	0	0
ENSG00000005844	0	0	0	0	0	0	0	0
ENSG00000005882	0	0	0	0	0	0	0	0
ENSG00000005884	0	0	0	0	0	0	0	0
ENSG00000005889	0	0	0	0	0	0	0	0
ENSG00000005893	0	0	0	0	0	0	0	0
ENSG00000005961	0	0	0	0	0	0	0	0
ENSG00000005981	0	0	0	0	0	0	0	0
ENSG00000006007	0	0	0	0	0	0	0	0
ENSG00000006015	0	0	0	0	0	0	0	0
ENSG00000006016	0	0	0	0	0	0	1	1
ENSG00000006025	0	0	0	0	0	0	0	0
ENSG00000006042	0	0	0	0	0	0	0	0
ENSG00000006047	0	0	0	0	0	0	0	0
ENSG00000006059	0	0	0	0	0	0	0	0
ENSG00000006062	0	0	0	0	0	0	0	0
ENSG00000006071	0	0	0	0	0	0	0	0
ENSG00000006116	0	0	0	0	0	0	0	0
ENSG00000006118	0	0	0	0	0	0	0	0
ENSG00000006125	0	0	0	0	0	0	0	0
ENSG00000006128	0	0	0	0	0	0	0	0
ENSG00000006194	0	0	0	0	0	0	0	0
ENSG00000006210	0	0	0	0	0	0	0	0
ENSG00000006282	0	0	0	0	0	0	0	0
ENSG00000006283	0	1	0	0	0	0	0	1
ENSG00000006327	0	0	0	0	0	0	0	0
ENSG00000006377	0	0	0	0	0	0	0	0
ENSG00000006432	0	0	0	0	0	0	0	0
ENSG00000006451	0	0	0	0	0	0	0	0
ENSG00000006453	0	0	0	0	0	0	0	0
ENSG00000006459	0	0	0	0	0	0	0	0
ENSG00000006468	0	0	0	0	0	0	0	0
ENSG00000006530	0	0	0	0	0	0	0	0
ENSG00000006534	0	0	0	0	0	0	0	0
ENSG00000006555	0	0	0	0	0	0	0	0
ENSG00000006576	0	0	0	0	0	0	0	0
ENSG00000006606	0	0	0	0	0	0	0	0
ENSG00000006607	0	0	0	0	0	0	0	0
ENSG00000006611	0	0	0	0	0	0	0	0
ENSG00000006625	0	0	0	0	0	0	0	0
ENSG00000006634	0	0	0	0	0	0	0	0
ENSG00000006638	0	0	0	0	0	0	0	0
ENSG00000006652	0	0	0	0	0	0	0	0
ENSG00000006659	0	0	0	0	0	0	0	0
ENSG00000006695	0	0	0	0	0	0	0	0
ENSG00000006704	0	0	0	0	0	0	0	0
ENSG00000006712	0	0	0	0	0	0	0	0
ENSG00000006715	0	0	0	0	0	0	0	0
ENSG00000006740	0	0	0	0	0	0	0	0
ENSG00000006744	0	0	0	0	0	0	0	0
ENSG00000006747	0	0	0	0	0	0	0	0
ENSG00000006756	0	0	0	0	0	0	0	0
ENSG00000006757	0	0	0	0	0	0	0	0
ENSG00000006788	0	0	0	0	0	0	0	0
ENSG00000006831	0	0	0	0	0	0	0	0
ENSG00000006837	0	0	0	0	0	0	0	0
ENSG00000007001	0	0	0	0	0	0	0	0
ENSG00000007038	0	0	0	0	0	0	0	0
ENSG00000007047	0	0	0	0	0	0	0	0
ENSG00000007062	0	0	0	0	0	0	0	0
ENSG00000007080	0	0	0	0	0	0	0	0
ENSG00000007129	0	0	0	0	0	0	0	0
ENSG00000007168	1	1	0	0	0	0	1	1
ENSG00000007171	0	0	0	0	0	0	0	0
ENSG00000007174	0	0	0	0	0	0	0	0
ENSG00000007202	0	0	0	0	0	0	0	0
ENSG00000007216	0	0	0	0	0	0	0	0
ENSG00000007237	0	0	0	0	0	0	0	0
ENSG00000007255	0	0	0	0	0	0	0	0
ENSG00000007264	0	0	0	0	0	0	0	0
ENSG00000007306	0	0	0	0	0	0	0	0
ENSG00000007312	0	0	0	0	0	0	0	0
ENSG00000007314	0	0	0	0	0	0	0	0
ENSG00000007341	0	0	0	0	0	0	0	0
ENSG00000007350	0	0	0	0	0	0	0	0
ENSG00000007372	0	0	0	0	0	0	0	0
ENSG00000007376	0	0	0	0	0	0	0	0
ENSG00000007384	0	0	0	0	0	0	0	0
ENSG00000007392	0	0	0	0	0	0	0	0
ENSG00000007402	0	0	0	0	0	0	0	0
ENSG00000007516	0	0	0	0	0	0	0	0
ENSG00000007520	0	0	0	0	0	0	0	0
ENSG00000007541	0	0	0	0	0	0	0	0
ENSG00000007545	0	0	0	0	0	0	0	0
ENSG00000007866	0	0	0	0	0	0	0	0
ENSG00000007908	0	0	0	0	0	0	0	0
ENSG00000007923	0	0	0	0	0	0	0	0
ENSG00000007933	0	0	0	0	0	0	0	0
ENSG00000007944	0	0	0	0	0	0	0	0
ENSG00000007952	0	0	0	0	0	0	0	0
ENSG00000007968	0	0	0	0	0	0	0	0
ENSG00000008018	0	0	0	0	0	0	0	0
ENSG00000008056	0	0	0	0	0	0	0	0
ENSG00000008083	0	0	0	0	0	0	0	0
ENSG00000008086	0	1	0	0	0	0	1	1
ENSG00000008118	0	0	0	0	0	0	0	0
ENSG00000008128	0	0	0	0	0	0	0	0
ENSG00000008130	0	0	0	0	0	0	0	0
ENSG00000008196	0	0	0	0	0	0	0	0
ENSG00000008197	0	0	0	0	0	0	0	0
ENSG00000008226	0	0	0	0	0	0	0	0
ENSG00000008256	0	0	0	0	0	0	0	0
ENSG00000008277	0	0	0	0	0	0	0	0
ENSG00000008282	0	0	0	0	0	0	0	0
ENSG00000008283	0	0	0	0	0	0	0	0
ENSG00000008294	0	0	0	0	0	0	0	0
ENSG00000008300	0	0	0	0	0	0	0	0
ENSG00000008311	0	0	0	0	0	0	0	0
ENSG00000008323	0	0	0	0	0	0	0	0
ENSG00000008324	0	0	0	0	0	0	0	0
ENSG00000008382	0	0	0	0	0	0	0	0
ENSG00000008394	0	0	0	0	0	0	0	0
ENSG00000008405	0	0	0	0	0	0	0	0
ENSG00000008438	0	0	0	0	0	0	0	0
ENSG00000008441	0	0	0	0	0	0	0	0
ENSG00000008513	0	0	0	0	0	0	0	0
ENSG00000008516	0	0	0	0	0	0	0	0
ENSG00000008517	0	0	0	0	0	0	0	0
ENSG00000008710	0	0	0	0	0	0	0	0
ENSG00000008735	0	0	0	0	0	0	0	0
ENSG00000008838	0	0	0	0	0	0	0	0
ENSG00000008853	0	0	0	0	0	0	0	0
ENSG00000008869	0	0	0	0	0	0	0	0
ENSG00000008952	0	0	0	0	0	0	0	0
ENSG00000008988	0	0	0	0	0	0	0	0
ENSG00000009307	0	0	0	0	0	0	0	0
ENSG00000009335	0	0	0	0	0	0	0	0
ENSG00000009413	0	0	0	0	0	0	0	0
ENSG00000009694	0	0	0	0	0	0	0	0
ENSG00000009709	0	0	0	0	0	0	0	0
ENSG00000009724	0	0	0	0	0	0	0	0
ENSG00000009765	0	0	0	0	0	0	0	0
ENSG00000009780	0	0	0	0	0	0	0	0
ENSG00000009790	0	0	0	0	0	0	0	0
ENSG00000009830	0	0	0	0	0	0	0	0
ENSG00000009844	0	0	0	0	0	0	0	0
ENSG00000009950	0	0	0	0	0	0	0	0
ENSG00000009954	0	0	0	0	0	0	0	0
ENSG00000010017	0	0	0	0	0	0	0	0
ENSG00000010030	0	0	0	0	0	0	0	0
ENSG00000010072	0	0	0	0	0	0	0	0
ENSG00000010165	0	0	0	0	0	0	0	0
ENSG00000010219	0	0	0	0	0	0	0	0
ENSG00000010244	0	0	0	0	0	0	0	0
ENSG00000010256	0	0	0	0	0	0	0	0
ENSG00000010270	0	0	0	0	0	0	0	0
ENSG00000010278	0	0	0	0	0	0	0	0
ENSG00000010282	0	0	0	0	0	0	0	0
ENSG00000010292	0	0	0	0	0	0	0	0
ENSG00000010295	0	0	0	0	0	0	0	0
ENSG00000010310	0	0	0	0	0	0	0	0
ENSG00000010318	0	0	0	0	0	0	0	0
ENSG00000010319	0	0	0	0	0	0	0	0
ENSG00000010322	0	0	0	0	0	0	0	0
ENSG00000010327	0	0	0	0	0	0	0	0
ENSG00000010361	0	0	0	0	0	0	0	0
ENSG00000010379	0	0	0	0	0	0	0	0
ENSG00000010404	0	0	0	0	0	0	0	0
ENSG00000010438	0	0	0	0	0	0	0	0
ENSG00000010539	0	0	0	0	0	0	0	0
ENSG00000010610	0	0	0	0	0	0	0	0
ENSG00000010626	0	0	0	0	0	0	0	0
ENSG00000010671	0	0	0	0	0	0	0	0
ENSG00000010704	0	0	0	0	0	0	0	0
ENSG00000010803	0	0	0	0	0	0	0	0
ENSG00000010810	0	0	0	0	0	0	0	0
ENSG00000010818	0	0	0	0	0	0	1	1
ENSG00000010932	0	0	0	0	0	0	0	0
ENSG00000011007	0	0	0	0	0	0	0	0
ENSG00000011009	0	0	0	0	0	0	0	0
ENSG00000011021	0	0	0	0	0	0	0	0
ENSG00000011028	0	0	0	0	0	0	0	0
ENSG00000011083	0	0	0	0	0	0	0	0
ENSG00000011105	0	0	0	0	0	0	0	0
ENSG00000011114	0	0	0	0	0	0	0	0
ENSG00000011132	0	0	0	0	0	0	0	0
ENSG00000011143	1	1	0	0	0	0	1	1
ENSG00000011198	0	0	0	0	0	0	0	0
ENSG00000011201	0	0	0	0	0	0	0	0
ENSG00000011243	0	0	0	0	0	0	0	0
ENSG00000011258	0	0	0	0	0	0	0	0
ENSG00000011260	0	0	0	0	0	0	0	0
ENSG00000011275	0	0	0	0	0	0	0	0
ENSG00000011295	0	0	0	0	0	0	0	0
ENSG00000011304	0	0	0	0	0	0	0	0
ENSG00000011332	0	0	0	0	0	0	0	0
ENSG00000011347	0	0	0	0	0	0	0	0
ENSG00000011376	0	0	0	0	0	0	0	0
ENSG00000011405	0	0	0	0	0	0	0	0
ENSG00000011422	0	0	0	0	0	0	0	0
ENSG00000011426	0	0	0	0	0	0	0	0
ENSG00000011451	0	0	0	0	0	0	0	0
ENSG00000011454	0	0	0	0	0	0	0	0
ENSG00000011465	0	0	0	0	0	0	0	0
ENSG00000011478	0	0	0	0	0	0	0	0
ENSG00000011485	0	0	0	0	0	0	0	0
ENSG00000011523	0	0	0	0	0	0	0	0
ENSG00000011566	0	0	0	0	0	0	0	0
ENSG00000011590	0	0	0	0	0	0	0	0
ENSG00000011600	0	0	0	0	0	0	0	0
ENSG00000011638	0	0	0	0	0	0	0	0
ENSG00000011677	0	0	0	0	0	0	0	0
ENSG00000012048	0	0	0	0	0	0	0	0
ENSG00000012061	1	1	0	0	0	0	0	1
ENSG00000012124	0	0	0	0	0	0	0	0
ENSG00000012171	0	0	0	0	0	0	0	0
ENSG00000012174	0	0	0	0	0	0	0	0
ENSG00000012211	0	0	0	0	0	0	0	0
ENSG00000012223	0	0	0	0	0	0	0	0
ENSG00000012232	0	0	0	0	0	0	0	0
ENSG00000012504	0	0	0	0	0	0	0	0
ENSG00000012660	0	1	0	0	0	0	0	1
ENSG00000012779	0	0	0	0	0	0	0	0
ENSG00000012817	0	0	0	0	0	0	0	0
ENSG00000012822	0	0	0	0	0	0	0	0
ENSG00000012963	0	0	0	0	0	0	0	0
ENSG00000012983	0	0	0	0	0	0	0	0
ENSG00000013016	0	0	0	0	0	0	0	0
ENSG00000013275	0	0	0	0	0	0	0	0
ENSG00000013288	0	0	0	0	0	0	0	0
ENSG00000013293	0	0	0	0	0	0	0	0
ENSG00000013297	0	0	0	0	0	0	0	0
ENSG00000013306	0	0	0	0	0	0	0	0
ENSG00000013364	0	0	0	0	0	0	0	0
ENSG00000013374	0	0	0	0	0	0	0	0
ENSG00000013375	0	0	0	0	0	0	0	0
ENSG00000013392	0	0	0	0	0	0	0	0
ENSG00000013441	0	0	0	0	0	0	0	0
ENSG00000013503	0	1	0	0	0	0	1	1
ENSG00000013523	0	0	0	0	0	0	0	0
ENSG00000013561	0	0	0	0	0	0	0	0
ENSG00000013563	0	0	0	0	0	0	0	0
ENSG00000013573	0	0	0	0	0	0	0	0
ENSG00000013583	0	0	0	0	0	0	0	0
ENSG00000013588	0	0	0	0	0	0	0	0
ENSG00000013619	0	0	0	0	0	0	0	0
ENSG00000013725	0	0	0	0	0	0	0	0
ENSG00000013810	0	0	0	0	0	0	0	0
ENSG00000014123	0	0	0	0	0	0	0	0
ENSG00000014138	0	0	0	0	0	0	0	0
ENSG00000014164	0	0	0	0	0	0	0	0
ENSG00000014216	0	0	0	0	0	0	1	1
ENSG00000014257	0	0	0	0	0	0	0	0
ENSG00000014641	0	0	0	0	0	0	0	0
ENSG00000014824	0	0	0	0	0	0	0	0
ENSG00000014914	0	0	0	0	0	0	0	0
ENSG00000014919	0	0	0	0	0	0	0	0
ENSG00000015133	0	0	0	0	0	0	0	0
ENSG00000015153	0	0	0	0	0	0	0	0
ENSG00000015171	0	0	0	0	0	0	1	1
ENSG00000015285	0	0	0	0	0	0	0	0
ENSG00000015413	0	0	0	0	0	0	0	0
ENSG00000015475	0	0	0	0	0	0	0	0
ENSG00000015479	0	0	0	0	0	0	0	0
ENSG00000015520	0	0	0	0	0	0	0	0
ENSG00000015532	0	0	0	0	0	0	0	0
ENSG00000015568	0	0	0	0	0	0	0	0
ENSG00000015592	0	0	0	0	0	0	0	0
ENSG00000015676	0	0	0	0	0	0	0	0
ENSG00000016082	0	0	0	0	0	0	0	0
ENSG00000016391	0	0	0	0	0	0	0	0
ENSG00000016402	0	0	0	0	0	0	0	0
ENSG00000016490	0	0	0	0	0	0	0	0
ENSG00000016602	0	0	0	0	0	0	0	0
ENSG00000016864	0	0	0	0	0	0	0	0
ENSG00000017260	0	0	0	0	0	0	0	0
ENSG00000017427	0	0	0	0	0	0	0	0
ENSG00000017483	0	0	0	0	0	0	0	0
ENSG00000017797	0	0	0	0	0	0	0	0
ENSG00000018189	0	0	0	0	0	0	0	0
ENSG00000018236	0	0	0	0	0	0	0	0
ENSG00000018280	0	0	0	0	0	0	0	0
ENSG00000018408	0	0	0	0	0	0	0	0
ENSG00000018510	0	0	0	0	0	0	0	0
ENSG00000018610	0	0	0	0	0	0	0	0
ENSG00000018625	0	0	0	0	0	0	0	0
ENSG00000018699	0	0	0	0	0	0	0	0
ENSG00000018869	0	0	0	0	0	0	0	0
ENSG00000019102	0	0	0	0	0	0	0	0
ENSG00000019144	0	0	0	0	0	0	0	0
ENSG00000019169	0	0	0	0	0	0	0	0
ENSG00000019186	0	0	0	0	0	0	0	0
ENSG00000019485	0	0	0	0	0	0	0	0
ENSG00000019505	0	0	0	0	0	0	0	0
ENSG00000019549	0	0	0	0	0	0	0	0
ENSG00000019582	0	0	0	0	0	0	0	0
ENSG00000019991	0	0	0	0	0	0	0	0
ENSG00000019995	0	0	0	0	0	0	0	0
ENSG00000020129	0	0	0	0	0	0	0	0
ENSG00000020181	0	0	0	0	0	0	0	0
ENSG00000020256	0	0	0	0	0	0	0	0
ENSG00000020426	0	0	0	0	0	0	0	0
ENSG00000020577	0	0	0	0	0	0	0	0
ENSG00000020633	0	0	0	0	0	0	0	0
ENSG00000020922	0	1	0	0	0	0	0	1
ENSG00000021300	0	0	0	0	0	0	0	0
ENSG00000021355	0	0	0	0	0	0	0	0
ENSG00000021461	0	0	0	0	0	0	0	0
ENSG00000021488	0	0	0	0	0	0	0	0
ENSG00000021574	0	0	0	1	0	0	0	1
ENSG00000021645	0	0	0	0	0	0	0	0
ENSG00000021762	0	0	0	0	0	0	0	0
ENSG00000021776	0	0	0	0	0	0	0	0
ENSG00000021826	0	0	0	0	0	0	0	0
ENSG00000021852	0	0	0	0	0	0	0	0
ENSG00000022267	0	0	0	0	0	0	0	0
ENSG00000022277	0	0	0	0	0	0	0	0
ENSG00000022355	0	0	0	0	0	0	1	1
ENSG00000022556	0	0	0	0	0	0	0	0
ENSG00000022567	0	0	0	0	0	0	0	0
ENSG00000022840	0	0	0	0	0	0	0	0
ENSG00000022976	0	0	0	0	0	0	0	0
ENSG00000023041	0	0	0	0	0	0	0	0
ENSG00000023171	0	0	0	0	0	0	0	0
ENSG00000023191	0	0	0	0	0	0	0	0
ENSG00000023228	0	0	0	0	0	0	0	0
ENSG00000023287	0	0	0	0	0	0	0	0
ENSG00000023318	0	0	0	0	0	0	0	0
ENSG00000023330	0	0	0	0	0	0	0	0
ENSG00000023445	0	0	0	0	0	0	0	0
ENSG00000023516	0	0	0	0	0	0	0	0
ENSG00000023572	0	0	0	0	0	0	0	0
ENSG00000023608	0	0	0	0	0	0	0	0
ENSG00000023697	0	0	0	0	0	0	0	0
ENSG00000023734	0	0	0	0	0	0	0	0
ENSG00000023839	0	0	0	0	0	0	0	0
ENSG00000023892	0	0	0	0	0	0	0	0
ENSG00000023902	0	0	0	0	0	0	0	0
ENSG00000023909	0	0	0	0	0	0	0	0
ENSG00000024048	0	0	0	0	0	0	0	0
ENSG00000024422	0	0	0	0	0	0	0	0
ENSG00000024526	0	0	0	0	0	0	0	0
ENSG00000024862	0	0	0	0	0	0	0	0
ENSG00000025039	0	0	0	0	0	0	0	0
ENSG00000025156	0	0	0	0	0	0	0	0
ENSG00000025293	0	0	0	0	0	0	0	0
ENSG00000025423	0	0	0	0	0	0	0	0
ENSG00000025434	0	0	0	0	0	0	0	0
ENSG00000025708	1	0	0	0	0	0	0	1
ENSG00000025770	0	0	0	0	0	0	0	0
ENSG00000025772	0	0	0	0	0	0	0	0
ENSG00000025796	0	0	0	0	0	0	0	0
ENSG00000025800	0	0	0	0	0	0	0	0
ENSG00000026025	0	0	0	0	0	0	0	0
ENSG00000026103	0	0	0	0	0	0	0	0
ENSG00000026297	0	0	0	0	0	0	0	0
ENSG00000026508	0	0	0	0	0	0	0	0
ENSG00000026559	0	0	0	0	0	0	0	0
ENSG00000026652	0	0	0	0	0	0	0	0
ENSG00000026751	0	0	0	0	0	0	0	0
ENSG00000026950	0	0	0	0	0	0	0	0
ENSG00000027001	0	0	0	0	0	0	0	0
ENSG00000027075	0	0	0	0	0	0	0	0
ENSG00000027644	0	0	0	0	0	0	0	0
ENSG00000027697	0	0	0	0	0	0	0	0
ENSG00000027847	0	0	0	0	0	0	0	0
ENSG00000027869	0	0	0	0	0	0	0	0
ENSG00000028116	0	0	0	0	0	0	0	0
ENSG00000028137	0	0	0	0	0	0	0	0
ENSG00000028203	0	0	0	0	0	0	0	0
ENSG00000028277	0	0	0	0	0	0	0	0
ENSG00000028310	0	0	0	0	0	0	0	0
ENSG00000028528	0	0	0	0	0	0	0	0
ENSG00000028839	0	0	0	0	0	0	0	0
ENSG00000029153	0	0	0	0	0	0	0	0
ENSG00000029363	0	0	0	0	0	0	0	0
ENSG00000029364	0	0	0	0	0	0	0	0
ENSG00000029534	0	0	0	0	0	0	0	0
ENSG00000029559	0	0	0	0	0	0	0	0
ENSG00000029639	0	0	0	0	0	0	0	0
ENSG00000029725	0	0	0	0	0	0	0	0
ENSG00000029993	0	0	0	0	0	0	0	0
ENSG00000030066	0	0	0	0	0	0	0	0
ENSG00000030110	0	0	0	0	0	0	0	0
ENSG00000030304	0	0	0	0	0	0	0	0
ENSG00000030419	0	0	0	0	0	0	0	0
ENSG00000030582	0	1	0	0	0	0	1	1
ENSG00000031003	0	0	0	0	0	0	0	0
ENSG00000031081	0	0	0	0	0	0	0	0
ENSG00000031691	0	0	0	0	0	0	0	0
ENSG00000031698	0	0	0	0	0	0	0	0
ENSG00000031823	0	0	0	0	0	0	0	0
ENSG00000032219	0	0	0	0	0	0	0	0
ENSG00000032389	0	0	0	0	0	0	0	0
ENSG00000032444	0	1	0	1	0	0	0	1
ENSG00000032742	0	0	0	0	0	0	0	0
ENSG00000033011	0	0	0	0	0	0	1	1
ENSG00000033030	0	0	0	0	0	0	0	0
ENSG00000033050	0	0	0	0	0	0	0	0
ENSG00000033100	0	0	0	0	0	0	0	0
ENSG00000033122	0	0	0	0	0	0	0	0
ENSG00000033170	0	0	0	0	0	0	0	0
ENSG00000033178	0	0	0	0	0	0	0	0
ENSG00000033327	0	0	0	0	0	0	0	0
ENSG00000033627	0	0	0	0	0	0	0	0
ENSG00000033800	0	0	0	0	0	0	0	0
ENSG00000033867	0	0	0	0	0	0	0	0
ENSG00000034053	0	0	0	0	0	0	0	0
ENSG00000034152	0	0	0	0	0	0	0	0
ENSG00000034239	0	0	0	0	0	0	0	0
ENSG00000034510	0	0	0	0	0	0	0	0
ENSG00000034533	0	0	0	0	0	0	0	0
ENSG00000034677	0	0	0	0	0	0	0	0
ENSG00000034693	1	0	0	0	0	0	1	1
ENSG00000034713	0	0	0	0	0	0	0	0
ENSG00000034971	0	0	0	0	0	0	0	0
ENSG00000035115	0	0	0	0	0	0	0	0
ENSG00000035141	0	0	0	0	0	0	0	0
ENSG00000035403	0	0	0	0	0	0	0	0
ENSG00000035499	0	0	0	0	0	0	0	0
ENSG00000035664	0	0	0	0	0	0	0	0
ENSG00000035681	0	0	0	0	0	0	0	0
ENSG00000035687	0	0	0	0	0	0	0	0
ENSG00000035720	0	0	0	0	0	0	0	0
ENSG00000035862	0	0	0	0	0	0	0	0
ENSG00000035928	0	0	0	0	0	0	0	0
ENSG00000036054	0	0	0	0	0	0	0	0
ENSG00000036257	0	0	0	0	0	0	0	0
ENSG00000036448	0	0	0	0	0	0	0	0
ENSG00000036473	0	0	0	0	0	0	0	0
ENSG00000036530	0	0	0	0	0	0	0	0
ENSG00000036549	0	0	0	0	0	0	0	0
ENSG00000036565	0	0	0	0	0	0	0	0
ENSG00000036672	0	0	0	0	0	0	0	0
ENSG00000036828	0	0	0	0	0	0	0	0
ENSG00000037042	0	0	0	0	0	0	0	0
ENSG00000037241	0	0	0	0	0	0	0	0
ENSG00000037280	0	0	0	0	0	0	0	0
ENSG00000037474	0	0	0	0	0	0	1	0
ENSG00000037637	0	0	0	0	0	0	0	0
ENSG00000037749	0	0	0	0	0	0	0	0
ENSG00000037757	0	0	0	0	0	0	0	0
ENSG00000037897	0	0	0	0	0	0	0	0
ENSG00000037965	0	0	0	0	0	0	0	0
ENSG00000038002	0	0	0	0	0	0	0	0
ENSG00000038210	0	0	0	0	0	0	0	0
ENSG00000038219	0	0	0	0	0	0	0	0
ENSG00000038274	0	0	0	0	0	0	0	0
ENSG00000038295	0	0	0	0	0	0	0	0
ENSG00000038358	0	0	0	0	0	0	0	0
ENSG00000038382	0	0	0	0	0	0	1	1
ENSG00000038427	0	0	0	0	0	0	0	0
ENSG00000038532	0	0	0	0	0	0	0	0
ENSG00000038945	0	0	0	0	0	0	0	0
ENSG00000039068	0	0	0	0	0	0	0	0
ENSG00000039123	0	0	0	0	0	0	0	0
ENSG00000039139	0	0	0	0	0	0	0	0
ENSG00000039319	0	0	0	0	0	0	0	0
ENSG00000039523	0	0	0	0	0	0	0	0
ENSG00000039537	0	0	0	0	0	0	0	0
ENSG00000039560	0	0	0	0	0	0	0	0
ENSG00000039600	0	0	0	0	0	0	0	0
ENSG00000039650	0	1	0	0	0	0	0	1
ENSG00000039987	0	0	0	0	0	0	0	0
ENSG00000040199	0	0	0	0	0	0	0	0
ENSG00000040275	0	0	0	0	0	0	0	0
ENSG00000040341	0	0	0	0	0	0	0	0
ENSG00000040487	0	0	0	0	0	0	0	0
ENSG00000040531	0	0	0	0	0	0	0	0
ENSG00000040608	0	0	0	0	0	0	0	0
ENSG00000040633	0	0	0	0	0	0	0	0
ENSG00000040731	0	0	0	0	0	0	0	0
ENSG00000040933	0	0	0	0	0	0	0	0
ENSG00000041353	0	0	0	0	0	0	0	0
ENSG00000041357	0	0	0	0	0	0	0	0
ENSG00000041515	0	0	0	0	0	0	0	0
ENSG00000041802	0	0	0	0	0	0	0	0
ENSG00000041880	0	0	0	0	0	0	0	0
ENSG00000041982	0	0	0	0	0	0	0	0
ENSG00000041988	0	0	0	0	0	0	0	0
ENSG00000042062	0	0	0	0	0	0	0	0
ENSG00000042088	0	0	0	0	0	0	0	0
ENSG00000042286	0	0	0	0	0	0	0	0
ENSG00000042304	0	0	0	0	0	0	0	0
ENSG00000042317	0	0	0	0	0	0	0	0
ENSG00000042429	0	0	0	0	0	0	0	0
ENSG00000042445	0	0	0	0	0	0	0	0
ENSG00000042493	0	0	0	0	0	0	0	0
ENSG00000042753	0	0	0	0	0	0	0	0
ENSG00000042781	0	0	0	0	0	0	0	0
ENSG00000042813	0	0	0	0	0	0	0	0
ENSG00000042832	0	0	0	0	0	0	0	0
ENSG00000042980	0	0	0	0	0	0	0	0
ENSG00000043039	0	0	0	0	0	0	0	0
ENSG00000043093	0	0	0	0	0	0	0	0
ENSG00000043143	0	0	0	0	0	0	0	0
ENSG00000043355	0	0	0	0	0	0	1	1
ENSG00000043462	0	0	0	0	0	0	0	0
ENSG00000043514	0	0	0	0	0	0	0	0
ENSG00000043591	0	0	0	0	0	0	0	0
ENSG00000044012	0	0	0	0	0	0	0	0
ENSG00000044090	0	0	0	0	0	0	0	0
ENSG00000044115	0	0	0	0	0	0	0	0
ENSG00000044446	0	0	0	0	0	0	0	0
ENSG00000044459	0	0	0	0	0	0	0	0
ENSG00000044524	0	0	0	0	0	0	0	0
ENSG00000044574	0	0	0	0	0	0	0	0
ENSG00000046604	0	0	0	0	0	0	0	0
ENSG00000046647	0	0	0	0	0	0	0	0
ENSG00000046651	0	1	0	0	0	0	1	1
ENSG00000046653	0	0	0	0	0	0	0	0
ENSG00000046774	0	0	0	0	0	0	0	0
ENSG00000046889	0	0	0	0	0	0	0	0
ENSG00000047056	0	0	0	0	0	0	0	0
ENSG00000047188	0	0	0	0	0	0	0	0
ENSG00000047230	0	0	0	0	0	0	0	0
ENSG00000047249	0	0	0	0	0	0	0	0
ENSG00000047315	0	0	0	0	0	0	0	0
ENSG00000047346	0	0	0	0	0	0	0	0
ENSG00000047365	0	0	0	0	0	0	0	0
ENSG00000047410	0	0	0	0	0	0	0	0
ENSG00000047457	0	0	0	0	0	0	0	0
ENSG00000047578	0	0	0	0	0	0	0	0
ENSG00000047579	0	0	0	0	0	0	0	0
ENSG00000047597	0	0	0	0	0	0	0	0
ENSG00000047617	0	0	0	0	0	0	0	0
ENSG00000047621	0	0	0	0	0	0	0	0
ENSG00000047634	0	0	0	0	0	0	0	0
ENSG00000047644	0	0	0	0	0	0	0	0
ENSG00000047648	0	0	0	0	0	0	0	0
ENSG00000047662	0	0	0	0	0	0	0	0
ENSG00000047849	0	0	0	0	0	0	0	0
ENSG00000047932	0	0	0	0	0	0	0	0
ENSG00000047936	0	0	0	0	0	0	0	0
ENSG00000048028	0	0	0	0	0	0	0	0
ENSG00000048052	0	0	0	0	0	0	0	0
ENSG00000048140	0	0	0	0	0	0	0	0
ENSG00000048162	0	0	0	0	0	0	0	0
ENSG00000048342	0	1	0	0	0	0	1	1
ENSG00000048392	0	0	0	0	0	0	1	1
ENSG00000048405	0	0	0	0	0	0	0	0
ENSG00000048462	0	0	0	0	0	0	0	0
ENSG00000048471	0	0	0	0	0	0	0	0
ENSG00000048540	0	0	0	0	0	0	0	0
ENSG00000048544	0	0	0	0	0	0	0	0
ENSG00000048545	0	0	0	0	0	0	0	0
ENSG00000048649	0	0	0	0	0	0	0	0
ENSG00000048707	0	0	0	0	0	0	0	0
ENSG00000048740	0	0	0	0	0	0	0	0
ENSG00000048828	0	0	0	0	0	0	0	0
ENSG00000048991	0	0	0	0	0	0	0	0
ENSG00000049089	0	0	0	0	0	0	0	0
ENSG00000049130	0	0	0	0	0	0	0	0
ENSG00000049167	0	0	0	0	0	0	0	0
ENSG00000049192	0	0	0	0	0	0	0	0
ENSG00000049239	0	0	0	0	0	0	0	0
ENSG00000049245	0	0	0	0	0	0	0	0
ENSG00000049246	0	0	0	0	0	0	0	0
ENSG00000049247	0	0	0	0	0	0	0	0
ENSG00000049249	0	0	0	0	0	0	0	0
ENSG00000049283	0	0	0	0	0	0	0	0
ENSG00000049323	0	0	0	0	0	0	0	0
ENSG00000049449	0	0	0	0	0	0	0	0
ENSG00000049540	0	0	0	0	0	0	0	0
ENSG00000049541	0	0	0	0	0	0	0	0
ENSG00000049618	0	0	0	0	0	0	1	1
ENSG00000049656	0	0	0	0	0	0	0	0
ENSG00000049759	0	0	0	0	0	0	0	0
ENSG00000049768	0	0	0	0	0	0	0	0
ENSG00000049769	0	0	0	0	0	0	0	0
ENSG00000049860	0	0	0	0	0	0	0	0
ENSG00000049883	0	0	0	0	0	0	0	0
ENSG00000050030	0	0	0	0	0	0	1	1
ENSG00000050130	0	0	0	0	0	0	0	0
ENSG00000050165	0	0	0	0	0	0	0	0
ENSG00000050327	0	0	0	0	0	0	0	0
ENSG00000050344	0	0	0	0	0	0	0	0
ENSG00000050393	0	0	0	0	0	0	0	0
ENSG00000050405	0	0	0	0	0	0	0	0
ENSG00000050426	0	0	0	0	0	0	0	0
ENSG00000050438	0	0	0	0	0	0	0	0
ENSG00000050555	0	0	0	0	0	0	0	0
ENSG00000050628	0	0	0	0	0	0	0	0
ENSG00000050730	0	0	0	0	0	0	0	0
ENSG00000050748	0	0	0	0	0	0	0	0
ENSG00000050767	0	0	0	0	0	0	0	0
ENSG00000050820	0	0	0	0	0	0	0	0
ENSG00000051009	0	0	0	0	0	0	0	0
ENSG00000051108	0	0	0	0	0	0	0	0
ENSG00000051128	0	0	0	0	0	0	0	0
ENSG00000051180	0	0	0	0	0	0	1	1
ENSG00000051341	0	0	0	0	0	0	0	0
ENSG00000051382	0	0	0	0	0	0	0	0
ENSG00000051523	0	0	0	0	0	0	0	0
ENSG00000051596	0	0	0	0	0	0	0	0
ENSG00000051620	0	0	0	0	0	0	0	0
ENSG00000051825	0	0	0	0	0	0	0	0
ENSG00000052126	0	0	0	0	0	0	0	0
ENSG00000052344	0	0	0	0	0	0	0	0
ENSG00000052723	0	0	0	0	0	0	0	0
ENSG00000052749	0	0	0	0	0	0	0	0
ENSG00000052795	0	0	0	0	0	0	0	0
ENSG00000052802	0	0	0	0	0	0	0	0
ENSG00000052841	0	0	0	0	0	0	0	0
ENSG00000052850	0	0	0	0	0	0	0	0
ENSG00000053108	0	0	0	0	0	0	0	0
ENSG00000053254	0	0	0	0	0	0	0	0
ENSG00000053328	0	0	0	0	0	0	0	0
ENSG00000053371	0	0	0	0	0	0	0	0
ENSG00000053372	0	0	0	0	0	0	0	0
ENSG00000053438	0	0	0	0	0	0	0	0
ENSG00000053501	0	0	0	0	0	0	0	0
ENSG00000053524	0	0	0	0	0	0	0	0
ENSG00000053702	0	0	0	0	0	0	0	0
ENSG00000053747	0	0	0	0	0	0	0	0
ENSG00000053770	0	0	0	0	0	0	0	0
ENSG00000053900	0	0	0	0	0	0	0	0
ENSG00000053918	0	0	0	0	0	0	0	0
ENSG00000054116	0	0	0	0	0	0	0	0
ENSG00000054118	0	0	0	0	0	0	0	0
ENSG00000054148	0	0	0	0	0	0	0	0
ENSG00000054179	0	0	0	0	0	0	0	0
ENSG00000054219	0	0	0	0	0	0	0	0
ENSG00000054267	0	0	0	0	0	0	0	0
ENSG00000054277	0	0	0	0	0	0	0	0
ENSG00000054282	0	0	0	0	0	0	0	0
ENSG00000054356	0	0	0	0	0	0	0	0
ENSG00000054392	0	0	0	0	0	0	0	0
ENSG00000054523	0	0	0	0	0	0	0	0
ENSG00000054598	0	0	0	0	0	0	0	0
ENSG00000054611	0	0	0	0	0	0	0	0
ENSG00000054654	0	0	0	0	0	0	0	0
ENSG00000054690	0	0	0	0	0	0	0	0
ENSG00000054793	0	0	0	0	0	0	0	0
ENSG00000054796	0	0	0	0	0	0	0	0
ENSG00000054803	0	0	0	0	0	0	0	0
ENSG00000054938	0	0	0	0	0	0	0	0
ENSG00000054965	0	0	0	0	0	0	0	0
ENSG00000054967	0	0	0	0	0	0	0	0
ENSG00000054983	0	0	0	0	0	0	0	0
ENSG00000055044	0	0	0	0	0	0	0	0
ENSG00000055070	0	0	0	0	0	0	0	0
ENSG00000055118	0	0	0	0	0	0	0	0
ENSG00000055130	0	0	0	0	0	0	0	0
ENSG00000055147	0	0	0	0	0	0	0	0
ENSG00000055163	0	0	0	0	0	0	0	0
ENSG00000055208	0	0	0	0	0	0	0	0
ENSG00000055211	0	0	0	0	0	0	0	0
ENSG00000055332	0	0	0	0	0	0	0	0
ENSG00000055483	0	0	0	0	0	0	0	0
ENSG00000055609	0	0	0	0	0	0	0	0
ENSG00000055732	0	0	0	0	0	0	0	0
ENSG00000055813	0	0	0	0	0	0	0	0
ENSG00000055917	0	0	0	0	0	0	0	0
ENSG00000055950	0	0	0	0	0	0	0	0
ENSG00000055955	0	0	0	0	0	0	0	0
ENSG00000055957	0	0	0	0	0	0	0	0
ENSG00000056050	0	0	0	0	0	0	0	0
ENSG00000056097	0	0	0	0	0	0	0	0
ENSG00000056277	0	0	0	0	0	0	0	0
ENSG00000056291	0	0	0	0	0	0	0	0
ENSG00000056487	0	0	0	0	0	0	0	0
ENSG00000056558	0	0	0	0	0	0	0	0
ENSG00000056586	0	0	0	0	0	0	0	0
ENSG00000056736	0	0	0	0	0	0	0	0
ENSG00000056972	0	0	0	0	0	0	0	0
ENSG00000056998	0	0	0	0	0	0	0	0
ENSG00000057019	0	0	0	0	0	0	0	0
ENSG00000057149	0	0	0	0	0	0	0	0
ENSG00000057252	0	0	0	0	0	0	0	0
ENSG00000057294	0	0	0	0	0	0	0	0
ENSG00000057468	0	0	0	0	0	0	0	0
ENSG00000057593	0	0	0	0	0	0	0	0
ENSG00000057608	0	0	0	0	0	0	0	0
ENSG00000057657	0	0	0	0	0	0	0	0
ENSG00000057663	0	0	0	0	0	0	0	0
ENSG00000057704	0	0	0	0	0	0	0	0
ENSG00000057757	0	0	0	0	0	0	0	0
ENSG00000057935	0	0	0	0	0	0	0	0
ENSG00000058056	0	0	0	0	0	0	0	0
ENSG00000058063	0	0	0	0	0	0	0	0
ENSG00000058085	0	0	0	0	0	0	0	0
ENSG00000058091	0	0	0	0	0	0	0	0
ENSG00000058262	0	0	0	0	0	0	0	0
ENSG00000058272	0	0	0	0	0	0	0	0
ENSG00000058335	0	0	0	0	0	0	0	0
ENSG00000058404	0	0	0	0	0	0	0	0
ENSG00000058453	0	0	0	0	0	0	0	0
ENSG00000058600	0	0	0	0	0	0	0	0
ENSG00000058668	0	0	0	0	0	0	0	0
ENSG00000058673	0	0	0	0	0	0	0	0
ENSG00000058729	0	0	0	0	0	0	0	0
ENSG00000058799	0	0	0	0	0	0	0	0
ENSG00000058804	0	0	0	0	0	0	0	0
ENSG00000058866	0	0	0	0	0	0	0	0
ENSG00000059122	0	0	0	0	0	0	0	0
ENSG00000059145	0	0	0	0	0	0	0	0
ENSG00000059377	0	0	0	0	0	0	0	0
ENSG00000059378	0	0	0	0	0	0	0	0
ENSG00000059573	0	1	0	1	0	0	1	1
ENSG00000059588	0	0	0	0	0	0	0	0
ENSG00000059691	0	0	0	0	0	0	0	0
ENSG00000059728	0	0	0	0	0	0	0	0
ENSG00000059758	0	0	0	0	0	0	0	0
ENSG00000059769	0	0	0	0	0	0	0	0
ENSG00000059804	0	0	0	0	0	0	0	0
ENSG00000059915	0	0	0	0	0	0	0	0
ENSG00000060069	0	0	0	0	0	0	0	0
ENSG00000060138	0	0	0	0	0	0	0	0
ENSG00000060140	0	0	0	0	0	0	0	0
ENSG00000060237	0	0	0	0	0	0	0	0
ENSG00000060339	0	0	0	0	0	0	0	0
ENSG00000060491	0	0	0	0	0	0	0	0
ENSG00000060558	0	0	0	0	0	0	0	0
ENSG00000060566	0	0	0	0	0	0	0	0
ENSG00000060642	1	0	0	0	0	0	0	0
ENSG00000060656	0	0	0	0	0	0	0	0
ENSG00000060688	0	0	0	0	0	0	0	0
ENSG00000060709	0	0	0	0	0	0	0	0
ENSG00000060718	0	0	0	0	0	0	0	0
ENSG00000060749	0	0	0	0	0	0	0	0
ENSG00000060762	0	0	0	0	0	0	0	0
ENSG00000060971	0	0	0	0	0	0	0	0
ENSG00000060982	0	0	0	0	0	0	0	0
ENSG00000061273	0	0	0	0	0	0	0	0
ENSG00000061337	0	0	0	0	0	0	0	0
ENSG00000061455	0	0	0	0	0	0	0	0
ENSG00000061492	0	0	0	0	0	0	0	0
ENSG00000061656	0	0	0	0	0	0	0	0
ENSG00000061676	0	0	0	0	0	0	0	0
ENSG00000061794	0	0	0	0	0	0	0	0
ENSG00000061918	0	0	0	0	0	0	0	0
ENSG00000061936	0	0	0	0	0	0	0	0
ENSG00000061938	0	0	0	0	0	0	0	0
ENSG00000061987	0	0	0	0	0	0	0	0
ENSG00000062038	0	0	0	0	0	0	0	0
ENSG00000062096	0	0	0	0	0	0	0	0
ENSG00000062194	0	0	0	0	0	0	0	0
ENSG00000062282	0	0	0	0	0	0	0	0
ENSG00000062370	0	0	0	0	0	0	0	0
ENSG00000062485	0	0	0	0	0	0	0	0
ENSG00000062524	0	0	0	0	0	0	0	0
ENSG00000062582	0	0	0	0	0	0	0	0
ENSG00000062598	0	0	0	0	0	0	0	0
ENSG00000062650	0	0	0	0	0	0	0	0
ENSG00000062716	0	0	0	0	0	0	0	0
ENSG00000062725	0	0	0	0	0	0	0	0
ENSG00000062822	0	0	0	0	0	0	0	0
ENSG00000063015	0	0	0	0	0	0	0	0
ENSG00000063046	0	0	0	0	0	0	0	0
ENSG00000063127	0	0	0	0	0	0	0	0
ENSG00000063169	0	0	0	0	0	0	0	0
ENSG00000063176	0	0	0	0	0	0	0	0
ENSG00000063177	0	0	0	0	0	0	0	0
ENSG00000063180	0	0	0	0	0	0	0	0
ENSG00000063241	0	0	0	0	0	0	0	0
ENSG00000063244	0	0	0	0	0	0	0	0
ENSG00000063245	0	0	0	0	0	0	0	0
ENSG00000063322	0	0	0	0	0	0	0	0
ENSG00000063438	0	0	0	0	0	0	0	0
ENSG00000063515	0	0	0	0	0	0	0	0
ENSG00000063587	0	0	0	0	0	0	0	0
ENSG00000063601	0	0	0	0	0	0	0	0
ENSG00000063660	0	0	0	0	0	0	0	0
ENSG00000063761	0	0	0	0	0	0	0	0
ENSG00000063854	0	0	0	0	0	0	0	0
ENSG00000063978	0	0	0	0	0	0	0	0
ENSG00000064012	0	0	0	0	0	0	0	0
ENSG00000064042	0	0	0	0	0	0	0	0
ENSG00000064102	0	0	0	0	0	0	0	0
ENSG00000064115	0	0	0	0	0	0	0	0
ENSG00000064195	0	0	0	0	0	0	0	0
ENSG00000064199	0	0	0	0	0	0	0	0
ENSG00000064201	0	0	0	0	0	0	0	0
ENSG00000064205	0	0	0	0	0	0	0	0
ENSG00000064218	0	0	0	0	0	0	0	0
ENSG00000064225	0	0	0	0	0	0	0	0
ENSG00000064270	0	0	0	0	0	0	0	0
ENSG00000064300	0	0	0	0	0	0	0	0
ENSG00000064309	0	0	0	0	0	0	1	1
ENSG00000064313	0	0	0	0	0	0	1	1
ENSG00000064393	0	0	0	0	0	0	0	0
ENSG00000064419	0	0	0	0	0	0	0	0
ENSG00000064490	0	0	0	0	0	0	0	0
ENSG00000064545	0	0	0	0	0	0	0	0
ENSG00000064547	0	0	0	0	0	0	0	0
ENSG00000064601	0	0	0	0	0	0	0	0
ENSG00000064607	0	0	0	0	0	0	0	0
ENSG00000064651	0	0	0	0	0	0	0	0
ENSG00000064652	0	0	0	0	0	0	0	0
ENSG00000064655	0	0	0	0	0	0	0	0
ENSG00000064666	0	0	0	0	0	0	0	0
ENSG00000064687	0	0	0	0	0	0	0	0
ENSG00000064692	0	0	0	0	0	0	0	0
ENSG00000064703	0	0	0	0	0	0	0	0
ENSG00000064726	0	0	0	0	0	0	0	0
ENSG00000064763	0	0	0	0	0	0	0	0
ENSG00000064787	0	0	0	0	0	0	0	0
ENSG00000064835	0	0	0	0	0	0	0	0
ENSG00000064886	0	0	0	0	0	0	0	0
ENSG00000064932	0	0	0	0	0	0	0	0
ENSG00000064933	0	0	0	0	0	0	0	0
ENSG00000064961	0	0	0	0	0	0	0	0
ENSG00000064989	0	0	0	0	0	0	0	0
ENSG00000064995	0	0	0	0	0	0	0	0
ENSG00000064999	0	0	0	0	0	0	0	0
ENSG00000065000	0	0	0	0	0	0	0	0
ENSG00000065029	0	0	0	0	0	0	0	0
ENSG00000065054	0	0	0	0	0	0	0	0
ENSG00000065057	0	0	0	0	0	0	0	0
ENSG00000065060	0	0	0	0	0	0	0	0
ENSG00000065135	0	0	0	0	0	0	0	0
ENSG00000065150	0	0	0	0	0	0	0	0
ENSG00000065154	0	0	0	0	0	0	0	0
ENSG00000065183	0	0	0	0	0	0	0	0
ENSG00000065243	0	0	0	0	0	0	0	0
ENSG00000065268	0	0	0	0	0	0	0	0
ENSG00000065308	0	0	0	0	0	0	0	0
ENSG00000065320	0	0	0	0	0	0	0	0
ENSG00000065325	0	0	0	0	0	0	0	0
ENSG00000065328	0	0	0	0	0	0	0	0
ENSG00000065357	0	0	0	0	0	0	0	0
ENSG00000065361	0	0	0	0	0	0	0	0
ENSG00000065371	0	0	0	0	0	0	0	0
ENSG00000065413	0	0	0	0	0	0	0	0
ENSG00000065427	0	0	0	0	0	0	0	0
ENSG00000065457	0	0	0	0	0	0	0	0
ENSG00000065485	0	0	0	0	0	0	0	0
ENSG00000065491	0	0	0	0	0	0	0	0
ENSG00000065518	0	0	0	0	0	0	0	0
ENSG00000065526	0	0	0	0	0	0	0	0
ENSG00000065534	0	0	0	0	0	0	0	0
ENSG00000065548	0	0	0	0	0	0	0	0
ENSG00000065559	0	0	0	0	0	0	0	0
ENSG00000065600	0	0	0	0	0	0	0	0
ENSG00000065609	0	0	0	0	0	0	0	0
ENSG00000065613	0	0	0	0	0	0	0	0
ENSG00000065615	0	0	0	0	0	0	0	0
ENSG00000065618	0	0	0	0	0	0	0	0
ENSG00000065621	0	0	0	0	0	0	0	0
ENSG00000065665	0	0	0	0	0	0	0	0
ENSG00000065675	0	0	0	0	0	0	0	0
ENSG00000065717	0	0	0	0	0	0	0	0
ENSG00000065802	0	0	0	0	0	0	0	0
ENSG00000065809	0	0	0	0	0	0	0	0
ENSG00000065833	0	0	0	0	0	0	0	0
ENSG00000065882	0	0	0	0	0	0	0	0
ENSG00000065883	0	0	0	0	0	0	0	0
ENSG00000065911	0	0	0	0	0	0	0	0
ENSG00000065923	0	0	0	0	0	0	0	0
ENSG00000065970	0	0	0	0	0	0	0	0
ENSG00000065978	0	0	0	0	0	0	0	0
ENSG00000065989	0	0	0	0	0	0	0	0
ENSG00000066027	0	0	0	0	0	0	0	0
ENSG00000066032	0	0	0	0	0	0	0	0
ENSG00000066044	0	0	0	0	0	0	0	0
ENSG00000066056	0	0	0	0	0	0	0	0
ENSG00000066084	0	0	0	0	0	0	0	0
ENSG00000066117	0	0	0	0	0	0	0	0
ENSG00000066135	0	0	0	0	0	0	0	0
ENSG00000066136	0	0	0	0	0	0	0	0
ENSG00000066185	0	0	0	0	0	0	0	0
ENSG00000066230	0	0	0	0	0	0	0	0
ENSG00000066248	0	0	0	0	0	0	0	0
ENSG00000066279	0	0	0	0	0	0	0	0
ENSG00000066294	0	0	0	0	0	0	0	0
ENSG00000066322	0	0	0	0	0	0	0	0
ENSG00000066336	0	0	0	0	0	0	0	0
ENSG00000066379	0	0	0	0	0	0	0	0
ENSG00000066382	0	0	0	0	0	0	0	0
ENSG00000066405	0	0	0	0	0	0	0	0
ENSG00000066422	0	0	0	0	0	0	0	0
ENSG00000066427	0	1	1	1	0	0	1	1
ENSG00000066455	0	0	0	0	0	0	0	0
ENSG00000066468	0	0	0	0	0	0	0	0
ENSG00000066557	0	0	0	0	0	0	0	0
ENSG00000066583	0	0	0	0	0	0	0	0
ENSG00000066629	0	0	0	0	0	0	0	0
ENSG00000066651	0	0	0	0	0	0	0	0
ENSG00000066654	0	0	0	0	0	0	0	0
ENSG00000066697	0	0	0	0	0	0	0	0
ENSG00000066735	0	0	0	0	0	0	0	0
ENSG00000066739	0	0	0	0	0	0	0	0
ENSG00000066777	0	0	0	0	0	0	0	0
ENSG00000066813	0	0	0	0	0	0	0	0
ENSG00000066827	0	0	0	0	0	0	0	0
ENSG00000066855	0	0	0	0	0	0	0	0
ENSG00000066923	0	0	0	0	0	0	0	0
ENSG00000066926	0	0	0	0	0	0	0	0
ENSG00000066933	0	0	0	0	0	0	0	0
ENSG00000067048	0	0	0	0	0	0	0	0
ENSG00000067057	0	0	0	0	0	0	0	0
ENSG00000067064	0	0	0	0	0	0	0	0
ENSG00000067066	0	0	0	0	0	0	0	0
ENSG00000067082	0	0	0	0	0	0	0	0
ENSG00000067113	0	0	0	0	0	0	0	0
ENSG00000067141	0	0	0	0	0	0	0	0
ENSG00000067167	0	0	0	0	0	0	0	0
ENSG00000067177	0	0	0	0	0	0	0	0
ENSG00000067182	0	0	0	0	0	0	0	0
ENSG00000067191	0	0	0	0	0	0	0	0
ENSG00000067208	0	0	0	0	0	0	0	0
ENSG00000067221	0	0	0	0	0	0	0	0
ENSG00000067225	0	0	0	0	0	0	0	0
ENSG00000067248	0	0	0	0	0	0	0	0
ENSG00000067334	0	0	0	0	0	0	0	0
ENSG00000067365	0	0	0	0	0	0	0	0
ENSG00000067369	0	0	0	0	0	0	0	0
ENSG00000067445	0	0	0	0	0	0	0	0
ENSG00000067533	0	0	0	0	0	0	0	0
ENSG00000067560	0	0	0	0	0	0	0	0
ENSG00000067596	0	0	0	0	0	0	0	0
ENSG00000067606	0	0	0	0	0	0	0	0
ENSG00000067646	0	0	0	0	0	0	0	0
ENSG00000067704	0	0	0	0	0	0	0	0
ENSG00000067715	0	0	0	0	0	0	0	0
ENSG00000067798	0	0	0	0	0	0	0	0
ENSG00000067829	0	0	0	0	0	0	0	0
ENSG00000067836	0	0	0	0	0	0	0	0
ENSG00000067840	0	0	0	0	0	0	0	0
ENSG00000067842	0	0	0	0	0	0	0	0
ENSG00000067900	0	0	0	0	0	0	0	0
ENSG00000067955	0	0	0	0	0	0	0	0
ENSG00000067992	0	0	0	0	0	0	0	0
ENSG00000068001	0	0	0	0	0	0	0	0
ENSG00000068024	0	0	0	0	0	0	0	0
ENSG00000068028	0	0	0	0	0	0	0	0
ENSG00000068078	0	0	0	0	0	0	0	0
ENSG00000068079	0	0	0	0	0	0	0	0
ENSG00000068097	0	0	0	0	0	0	0	0
ENSG00000068120	0	0	1	0	0	0	1	1
ENSG00000068137	0	0	0	0	0	0	0	0
ENSG00000068305	0	0	0	0	0	0	0	0
ENSG00000068308	0	0	0	0	0	0	0	0
ENSG00000068323	0	0	0	0	0	0	0	0
ENSG00000068354	0	0	0	0	0	0	0	0
ENSG00000068366	0	0	0	0	0	0	1	1
ENSG00000068383	0	0	0	0	0	0	0	0
ENSG00000068394	0	0	0	0	0	0	0	0
ENSG00000068400	0	0	0	0	0	0	0	0
ENSG00000068438	0	0	0	0	0	0	1	1
ENSG00000068489	0	0	0	0	0	0	0	0
ENSG00000068615	0	0	0	1	0	0	0	0
ENSG00000068650	0	0	0	0	0	0	0	0
ENSG00000068654	0	0	0	0	0	0	0	0
ENSG00000068697	0	0	0	0	0	0	0	0
ENSG00000068724	0	0	0	0	0	0	0	0
ENSG00000068745	0	0	0	0	0	0	0	0
ENSG00000068781	0	0	0	0	0	0	0	0
ENSG00000068784	0	0	0	0	0	0	0	0
ENSG00000068796	1	0	0	0	0	0	1	1
ENSG00000068831	0	0	0	0	0	0	0	0
ENSG00000068878	0	0	0	0	0	0	0	0
ENSG00000068885	0	0	0	0	0	0	0	0
ENSG00000068903	0	0	0	0	0	0	0	0
ENSG00000068912	0	0	0	0	0	0	0	0
ENSG00000068971	0	0	0	0	0	0	0	0
ENSG00000068976	0	0	0	0	0	0	0	0
ENSG00000068985	0	0	0	0	0	0	0	0
ENSG00000069011	0	0	0	0	0	0	0	0
ENSG00000069018	0	0	0	0	0	0	0	0
ENSG00000069020	0	0	0	0	0	0	0	0
ENSG00000069122	0	0	0	0	0	0	0	0
ENSG00000069188	0	0	0	0	0	0	0	0
ENSG00000069206	0	0	0	0	0	0	0	0
ENSG00000069248	0	0	0	0	0	0	0	0
ENSG00000069275	0	0	0	0	0	0	0	0
ENSG00000069329	0	0	0	0	0	0	0	0
ENSG00000069345	0	0	0	0	0	0	0	0
ENSG00000069399	0	0	0	0	0	0	0	0
ENSG00000069424	0	0	0	0	0	0	0	0
ENSG00000069431	0	0	0	0	0	0	0	0
ENSG00000069482	0	0	0	0	0	0	0	0
ENSG00000069493	0	0	0	0	0	0	0	0
ENSG00000069509	0	0	0	0	0	0	0	0
ENSG00000069535	0	0	0	0	0	0	0	0
ENSG00000069667	0	0	0	0	0	0	0	0
ENSG00000069696	0	0	0	0	0	0	0	0
ENSG00000069702	0	0	0	0	0	0	0	0
ENSG00000069712	0	0	0	0	0	0	0	0
ENSG00000069764	0	0	0	0	0	0	0	0
ENSG00000069812	0	0	0	0	0	0	0	0
ENSG00000069849	0	0	0	0	0	0	0	0
ENSG00000069869	0	0	0	0	0	0	0	0
ENSG00000069943	0	0	0	0	0	0	0	0
ENSG00000069956	0	0	0	0	0	0	0	0
ENSG00000069966	0	0	0	0	0	0	0	0
ENSG00000069974	0	0	0	0	0	0	0	0
ENSG00000069998	0	0	0	0	0	0	0	0
ENSG00000070010	0	0	0	0	0	0	0	0
ENSG00000070018	0	0	0	0	0	0	0	0
ENSG00000070019	0	0	0	0	0	0	0	0
ENSG00000070031	0	0	0	0	0	0	0	0
ENSG00000070047	0	0	0	0	0	0	0	0
ENSG00000070061	0	0	0	0	0	0	0	0
ENSG00000070081	0	0	0	0	0	0	0	0
ENSG00000070087	0	0	0	0	0	0	0	0
ENSG00000070159	0	0	0	0	0	0	0	0
ENSG00000070182	0	0	0	0	0	0	0	0
ENSG00000070190	0	0	0	0	0	0	0	0
ENSG00000070193	0	0	0	0	0	0	0	0
ENSG00000070214	0	0	0	0	0	0	0	0
ENSG00000070269	0	0	0	0	0	0	0	0
ENSG00000070366	0	0	0	0	0	0	0	0
ENSG00000070367	0	0	0	0	0	0	0	0
ENSG00000070371	0	0	0	0	0	0	0	0
ENSG00000070388	0	0	0	0	0	0	0	0
ENSG00000070404	0	0	0	0	0	0	0	0
ENSG00000070413	0	0	0	0	0	0	0	0
ENSG00000070423	0	0	0	0	0	0	0	0
ENSG00000070444	0	0	0	0	0	0	0	0
ENSG00000070476	0	0	0	0	0	0	0	0
ENSG00000070495	0	0	0	0	0	0	0	0
ENSG00000070501	0	0	0	0	0	0	0	0
ENSG00000070526	0	0	0	0	0	0	0	0
ENSG00000070540	0	0	0	0	0	0	0	0
ENSG00000070601	0	0	0	0	0	0	0	0
ENSG00000070610	0	1	0	0	0	0	1	1
ENSG00000070614	0	0	0	0	0	0	1	1
ENSG00000070669	0	0	0	0	0	0	0	0
ENSG00000070718	0	0	0	0	0	0	0	0
ENSG00000070729	0	0	0	0	0	0	0	0
ENSG00000070731	0	0	0	0	0	0	0	0
ENSG00000070748	0	0	0	0	0	0	0	0
ENSG00000070756	0	0	0	0	0	0	0	0
ENSG00000070759	0	0	0	0	0	0	0	0
ENSG00000070761	0	0	0	0	0	0	0	0
ENSG00000070770	0	0	0	0	0	0	0	0
ENSG00000070778	0	0	0	0	0	0	0	0
ENSG00000070785	0	0	0	0	0	0	0	0
ENSG00000070808	0	0	0	0	0	0	0	0
ENSG00000070814	0	0	0	0	0	0	0	0
ENSG00000070831	0	0	0	0	0	0	0	0
ENSG00000070882	0	0	0	0	0	0	0	0
ENSG00000070886	0	0	0	0	0	0	0	0
ENSG00000070915	0	0	0	0	0	0	0	0
ENSG00000070950	0	0	0	0	0	0	0	0
ENSG00000070961	0	0	0	0	0	0	0	0
ENSG00000070985	0	0	0	0	0	0	0	0
ENSG00000071051	0	0	0	0	0	0	0	0
ENSG00000071054	0	0	0	0	0	0	0	0
ENSG00000071073	0	0	0	0	0	0	0	0
ENSG00000071082	0	0	0	0	0	0	0	0
ENSG00000071127	0	0	0	0	0	0	0	0
ENSG00000071189	0	0	0	0	0	0	0	0
ENSG00000071203	0	0	0	0	0	0	0	0
ENSG00000071205	0	0	0	0	0	0	0	0
ENSG00000071242	0	0	0	0	0	0	0	0
ENSG00000071243	0	0	0	0	0	0	0	0
ENSG00000071246	0	0	0	0	0	0	0	0
ENSG00000071282	0	0	0	0	0	0	0	0
ENSG00000071462	0	0	0	0	0	0	0	0
ENSG00000071537	0	0	0	0	0	0	0	0
ENSG00000071539	0	0	0	0	0	0	0	0
ENSG00000071553	0	0	0	0	0	0	0	0
ENSG00000071564	0	0	0	0	0	0	0	0
ENSG00000071575	0	0	0	0	0	0	0	0
ENSG00000071626	0	0	0	0	0	0	0	0
ENSG00000071655	0	0	0	0	0	0	0	0
ENSG00000071677	0	0	0	0	0	0	0	0
ENSG00000071794	0	0	0	0	0	0	0	0
ENSG00000071859	0	0	0	0	0	0	0	0
ENSG00000071889	0	0	0	0	0	0	0	0
ENSG00000071894	0	0	0	0	0	0	0	0
ENSG00000071909	0	0	0	0	0	0	0	0
ENSG00000071967	0	0	0	0	0	0	0	0
ENSG00000071991	0	0	0	0	0	0	0	0
ENSG00000071994	0	0	0	0	0	0	0	0
ENSG00000072041	0	0	0	0	0	0	0	0
ENSG00000072042	0	0	0	0	0	0	0	0
ENSG00000072062	0	0	0	0	0	0	0	0
ENSG00000072071	0	0	0	0	0	0	0	0
ENSG00000072080	0	0	0	0	0	0	0	0
ENSG00000072110	0	0	0	0	0	0	0	0
ENSG00000072121	1	1	0	1	0	0	1	1
ENSG00000072133	0	0	0	0	0	0	0	0
ENSG00000072134	0	0	0	0	0	0	0	0
ENSG00000072135	0	0	0	0	0	0	0	0
ENSG00000072163	0	0	0	0	0	0	0	0
ENSG00000072182	0	0	0	0	0	0	0	0
ENSG00000072195	0	0	0	0	0	0	0	0
ENSG00000072201	0	0	0	0	0	0	0	0
ENSG00000072210	0	0	0	0	0	0	0	0
ENSG00000072274	0	0	0	0	0	0	0	0
ENSG00000072310	0	0	0	0	0	0	0	0
ENSG00000072315	0	0	0	0	0	0	0	0
ENSG00000072364	0	0	0	0	0	0	0	0
ENSG00000072401	0	0	0	0	0	0	0	0
ENSG00000072415	0	0	0	0	0	0	0	0
ENSG00000072422	0	0	0	0	0	0	0	0
ENSG00000072501	0	0	0	0	0	0	1	1
ENSG00000072506	0	0	0	0	0	0	0	0
ENSG00000072518	0	0	0	0	0	0	0	0
ENSG00000072571	0	0	0	0	0	0	0	0
ENSG00000072609	0	0	0	0	0	0	0	0
ENSG00000072657	0	0	0	0	0	0	0	0
ENSG00000072682	0	0	0	0	0	0	0	0
ENSG00000072694	0	0	0	0	0	0	0	0
ENSG00000072736	0	0	0	0	0	0	0	0
ENSG00000072756	0	0	0	0	0	0	0	0
ENSG00000072778	0	0	0	0	0	0	0	0
ENSG00000072786	0	0	0	0	0	0	0	0
ENSG00000072803	0	0	0	0	0	0	0	0
ENSG00000072818	0	0	0	0	0	0	0	0
ENSG00000072832	0	0	0	0	0	0	0	0
ENSG00000072840	0	0	0	0	0	0	0	0
ENSG00000072849	0	0	0	0	0	0	0	0
ENSG00000072858	0	0	0	0	0	0	0	0
ENSG00000072864	1	1	0	0	0	0	1	1
ENSG00000072952	0	0	0	0	0	0	0	0
ENSG00000072954	0	0	0	0	0	0	0	0
ENSG00000072958	0	0	0	0	0	0	0	0
ENSG00000073008	0	0	0	0	0	0	0	0
ENSG00000073050	0	0	0	0	0	0	0	0
ENSG00000073060	0	0	0	0	0	0	0	0
ENSG00000073067	0	0	0	0	0	0	0	0
ENSG00000073111	0	0	0	0	0	0	0	0
ENSG00000073146	0	0	0	0	0	0	0	0
ENSG00000073150	0	0	0	0	0	0	0	0
ENSG00000073169	0	0	0	0	0	0	0	0
ENSG00000073282	0	0	0	0	0	0	0	0
ENSG00000073331	0	0	0	0	0	0	0	0
ENSG00000073350	0	0	0	0	0	0	0	0
ENSG00000073417	0	0	0	0	0	0	0	0
ENSG00000073464	1	0	0	0	0	0	0	0
ENSG00000073536	0	0	0	0	0	0	0	0
ENSG00000073578	0	0	0	0	0	0	0	0
ENSG00000073584	0	1	0	0	0	0	1	1
ENSG00000073598	0	0	0	0	0	0	0	0
ENSG00000073605	0	0	0	0	0	0	0	0
ENSG00000073614	0	0	0	0	0	0	0	0
ENSG00000073670	0	0	0	0	0	0	0	0
ENSG00000073711	0	0	0	0	0	0	0	0
ENSG00000073712	0	0	0	0	0	0	0	0
ENSG00000073734	0	0	0	0	0	0	0	0
ENSG00000073737	0	0	0	0	0	0	0	0
ENSG00000073754	0	0	0	0	0	0	0	0
ENSG00000073756	0	0	0	0	0	0	0	0
ENSG00000073792	0	0	0	0	0	0	0	0
ENSG00000073803	0	0	0	0	0	0	0	0
ENSG00000073849	0	0	0	0	0	0	0	0
ENSG00000073861	0	0	0	0	0	0	0	0
ENSG00000073910	0	0	0	0	0	0	0	0
ENSG00000073921	0	0	0	0	0	0	0	0
ENSG00000073969	0	0	0	0	0	0	0	0
ENSG00000074047	0	0	0	0	0	0	1	1
ENSG00000074054	0	0	0	0	0	0	0	0
ENSG00000074071	0	0	0	0	0	0	0	0
ENSG00000074181	0	0	0	0	0	0	0	0
ENSG00000074201	0	0	0	0	0	0	0	0
ENSG00000074211	0	0	0	0	0	0	0	0
ENSG00000074219	0	0	0	0	0	0	0	0
ENSG00000074266	0	0	0	0	0	0	0	0
ENSG00000074276	0	0	0	0	0	0	0	0
ENSG00000074317	0	0	0	0	0	0	0	0
ENSG00000074319	0	0	0	0	0	0	0	0
ENSG00000074356	0	0	0	0	0	0	0	0
ENSG00000074370	0	0	0	0	0	0	0	0
ENSG00000074410	0	0	0	0	0	0	0	0
ENSG00000074416	0	0	0	0	0	0	0	0
ENSG00000074527	0	0	0	0	0	0	0	0
ENSG00000074582	0	0	0	0	0	0	0	0
ENSG00000074590	0	0	0	0	0	0	0	0
ENSG00000074603	0	0	0	0	0	0	0	0
ENSG00000074621	0	0	0	0	0	0	0	0
ENSG00000074657	0	0	0	0	0	0	0	0
ENSG00000074660	0	0	0	0	0	0	0	0
ENSG00000074695	0	0	0	0	0	0	0	0
ENSG00000074696	0	0	0	0	0	0	0	0
ENSG00000074706	0	0	0	0	0	0	0	0
ENSG00000074755	0	0	0	0	0	0	0	0
ENSG00000074771	0	0	0	0	0	0	0	0
ENSG00000074800	0	0	0	0	0	0	0	0
ENSG00000074803	0	0	0	0	0	0	0	0
ENSG00000074842	0	0	0	0	0	0	0	0
ENSG00000074855	0	0	0	0	0	0	0	0
ENSG00000074935	0	0	0	0	0	0	0	0
ENSG00000074964	0	0	0	0	0	0	0	0
ENSG00000074966	0	0	0	0	0	0	0	0
ENSG00000075035	0	0	0	0	0	0	0	0
ENSG00000075043	0	0	0	0	0	0	0	0
ENSG00000075073	0	0	0	0	0	0	0	0
ENSG00000075089	0	0	0	0	0	0	0	0
ENSG00000075131	0	0	0	0	0	0	0	0
ENSG00000075142	0	0	0	0	0	0	0	0
ENSG00000075151	0	0	0	0	0	0	0	0
ENSG00000075188	0	0	0	0	0	0	0	0
ENSG00000075213	0	0	0	0	0	0	0	0
ENSG00000075218	0	0	0	0	0	0	0	0
ENSG00000075223	0	0	0	0	0	0	0	0
ENSG00000075234	0	0	0	0	0	0	0	0
ENSG00000075239	0	0	0	0	0	0	0	0
ENSG00000075240	0	0	0	0	0	0	0	0
ENSG00000075275	0	0	0	0	0	0	0	0
ENSG00000075290	0	0	0	0	0	0	0	0
ENSG00000075292	0	0	0	0	0	0	0	0
ENSG00000075303	0	0	0	0	0	0	0	0
ENSG00000075336	0	0	0	0	0	0	0	0
ENSG00000075340	0	0	0	0	0	0	0	0
ENSG00000075388	0	0	0	0	0	0	0	0
ENSG00000075391	0	0	0	0	0	0	0	0
ENSG00000075399	0	0	0	0	0	0	0	0
ENSG00000075407	0	0	0	0	0	0	0	0
ENSG00000075413	0	0	0	0	0	0	0	0
ENSG00000075415	0	0	0	0	0	0	0	0
ENSG00000075420	0	0	0	0	0	0	0	0
ENSG00000075426	0	0	0	0	0	0	0	0
ENSG00000075429	0	0	0	0	0	0	0	0
ENSG00000075461	0	0	0	0	0	0	0	0
ENSG00000075539	0	0	0	0	0	0	0	0
ENSG00000075568	0	0	0	0	0	0	0	0
ENSG00000075618	0	0	0	0	0	0	0	0
ENSG00000075624	1	0	0	0	0	0	1	0
ENSG00000075643	0	0	0	0	0	0	0	0
ENSG00000075651	0	0	0	0	0	0	0	0
ENSG00000075673	0	0	0	0	0	0	0	0
ENSG00000075702	0	0	0	0	0	0	0	0
ENSG00000075711	0	0	0	0	0	0	0	0
ENSG00000075785	0	0	0	0	0	0	0	0
ENSG00000075790	0	0	0	0	0	0	0	0
ENSG00000075826	0	0	0	0	0	0	0	0
ENSG00000075856	0	0	0	0	0	0	0	0
ENSG00000075884	0	0	0	0	0	0	0	0
ENSG00000075886	0	0	0	0	0	0	0	0
ENSG00000075891	0	0	0	0	0	0	0	0
ENSG00000075914	0	0	0	0	0	0	0	0
ENSG00000075945	0	0	0	0	0	0	0	0
ENSG00000075975	0	0	0	0	0	0	0	0
ENSG00000076003	0	0	0	0	0	0	0	0
ENSG00000076043	0	0	0	0	0	0	0	0
ENSG00000076053	0	0	0	0	0	0	0	0
ENSG00000076067	0	0	0	0	0	0	0	0
ENSG00000076108	0	0	0	0	0	0	0	0
ENSG00000076201	0	0	0	0	0	0	0	0
ENSG00000076242	0	0	0	0	0	0	0	0
ENSG00000076248	0	0	0	0	0	0	0	0
ENSG00000076258	0	0	0	0	0	0	0	0
ENSG00000076321	0	0	0	0	0	0	0	0
ENSG00000076344	0	0	0	0	0	0	0	0
ENSG00000076351	0	0	0	0	0	0	0	0
ENSG00000076356	0	0	0	0	0	0	0	0
ENSG00000076382	0	0	0	0	0	0	0	0
ENSG00000076513	0	0	0	0	0	0	0	0
ENSG00000076554	0	0	0	0	0	0	0	0
ENSG00000076555	0	0	0	0	0	0	0	0
ENSG00000076604	0	0	0	0	0	0	0	0
ENSG00000076641	0	0	0	0	0	0	0	0
ENSG00000076650	0	0	0	0	0	0	0	0
ENSG00000076662	0	0	0	0	0	0	0	0
ENSG00000076685	0	0	0	0	0	0	1	1
ENSG00000076706	0	0	0	0	0	0	0	0
ENSG00000076716	0	0	0	0	0	0	0	0
ENSG00000076770	0	0	0	0	0	0	0	0
ENSG00000076826	0	0	0	0	0	0	0	0
ENSG00000076864	0	0	0	0	0	0	0	0
ENSG00000076924	0	0	0	0	0	0	0	0
ENSG00000076928	0	0	0	0	0	0	0	0
ENSG00000076944	0	0	0	0	0	0	0	0
ENSG00000076984	0	0	0	0	0	0	0	0
ENSG00000077009	0	0	0	0	0	0	0	0
ENSG00000077044	0	0	0	0	0	0	0	0
ENSG00000077063	0	0	0	0	0	0	0	0
ENSG00000077080	0	0	0	0	0	0	0	0
ENSG00000077092	0	0	0	0	0	0	0	0
ENSG00000077097	0	0	0	0	0	0	0	0
ENSG00000077147	0	0	0	0	0	0	0	0
ENSG00000077150	0	0	0	0	0	0	0	0
ENSG00000077152	0	0	0	0	0	0	0	0
ENSG00000077157	0	0	0	0	0	0	0	0
ENSG00000077232	0	0	0	0	0	0	0	0
ENSG00000077235	0	0	0	0	0	0	0	0
ENSG00000077238	0	0	0	0	0	0	0	0
ENSG00000077254	0	0	0	0	0	0	0	0
ENSG00000077264	0	0	0	0	0	0	1	1
ENSG00000077274	0	0	0	0	0	0	0	0
ENSG00000077279	1	0	0	0	0	0	1	1
ENSG00000077312	0	0	0	0	0	0	0	0
ENSG00000077327	0	0	0	0	0	0	0	0
ENSG00000077348	0	0	0	0	0	0	0	0
ENSG00000077380	0	0	0	0	0	0	0	0
ENSG00000077420	0	0	0	0	0	0	0	0
ENSG00000077454	0	0	0	0	0	0	0	0
ENSG00000077458	0	0	0	0	0	0	0	0
ENSG00000077463	0	0	0	0	0	0	0	0
ENSG00000077498	0	0	0	0	0	0	0	0
ENSG00000077514	0	0	0	0	0	0	0	0
ENSG00000077522	0	0	0	0	0	0	0	0
ENSG00000077549	0	0	0	0	0	0	0	0
ENSG00000077585	0	0	0	0	0	0	0	0
ENSG00000077616	0	0	0	0	0	0	0	0
ENSG00000077684	0	0	0	0	0	0	0	0
ENSG00000077713	0	0	0	0	0	0	0	0
ENSG00000077721	0	0	0	0	0	0	1	1
ENSG00000077782	0	0	0	0	0	0	0	0
ENSG00000077800	0	0	0	0	0	0	0	0
ENSG00000077935	0	0	0	0	0	0	0	0
ENSG00000077942	0	0	0	0	0	0	0	0
ENSG00000077943	0	0	0	0	0	0	0	0
ENSG00000077984	0	0	0	0	0	0	0	0
ENSG00000078018	0	0	0	0	0	0	0	0
ENSG00000078043	0	0	0	0	0	0	0	0
ENSG00000078053	0	0	0	0	0	0	0	0
ENSG00000078061	0	0	0	0	0	0	0	0
ENSG00000078070	0	0	0	0	0	0	0	0
ENSG00000078081	0	0	0	0	0	0	0	0
ENSG00000078098	0	0	0	0	0	0	0	0
ENSG00000078114	0	0	0	0	0	0	0	0
ENSG00000078124	0	0	0	0	0	0	0	0
ENSG00000078140	0	0	0	0	0	0	0	0
ENSG00000078142	0	0	0	0	0	0	0	0
ENSG00000078177	0	0	0	0	0	0	0	0
ENSG00000078237	0	0	0	0	0	0	0	0
ENSG00000078246	0	0	0	0	0	0	0	0
ENSG00000078269	0	0	0	0	0	0	0	0
ENSG00000078295	0	0	0	0	0	0	0	0
ENSG00000078304	0	0	0	0	0	0	0	0
ENSG00000078328	0	0	0	0	0	0	0	0
ENSG00000078369	0	0	0	0	0	0	1	1
ENSG00000078399	0	0	0	0	0	0	0	0
ENSG00000078401	0	0	0	0	0	0	0	0
ENSG00000078403	0	0	0	0	0	0	0	0
ENSG00000078487	0	0	0	0	0	0	0	0
ENSG00000078549	0	0	0	0	0	0	0	0
ENSG00000078579	0	0	0	0	0	0	0	0
ENSG00000078589	0	0	0	0	0	0	0	0
ENSG00000078596	0	0	0	0	0	0	0	0
ENSG00000078618	0	0	0	0	0	0	0	0
ENSG00000078668	0	0	0	0	0	0	0	0
ENSG00000078674	0	0	0	0	0	0	0	0
ENSG00000078687	0	0	0	0	0	0	0	0
ENSG00000078699	0	0	0	0	0	0	0	0
ENSG00000078725	0	0	0	0	0	0	0	0
ENSG00000078747	0	0	0	0	0	0	0	0
ENSG00000078795	0	0	0	0	0	0	0	0
ENSG00000078804	0	0	0	0	0	0	0	0
ENSG00000078808	0	0	0	0	0	0	0	0
ENSG00000078814	0	0	0	0	0	0	0	0
ENSG00000078898	0	0	0	0	0	0	0	0
ENSG00000078900	0	0	0	0	0	0	0	0
ENSG00000078902	0	0	0	0	0	0	0	0
ENSG00000078967	0	0	0	0	0	0	0	0
ENSG00000079101	0	0	0	0	0	0	0	0
ENSG00000079102	0	0	0	0	0	0	0	0
ENSG00000079112	0	0	0	0	0	0	0	0
ENSG00000079134	0	0	0	0	0	0	0	0
ENSG00000079150	0	0	0	0	0	0	0	0
ENSG00000079156	0	0	0	0	0	0	0	0
ENSG00000079215	0	1	0	0	0	0	0	1
ENSG00000079246	0	0	0	0	0	0	0	0
ENSG00000079257	0	0	0	0	0	0	0	0
ENSG00000079263	0	0	0	0	0	0	0	0
ENSG00000079277	0	0	0	0	0	0	0	0
ENSG00000079308	0	0	0	0	0	0	0	0
ENSG00000079313	0	0	0	0	0	0	0	0
ENSG00000079332	0	0	0	0	0	0	0	0
ENSG00000079335	0	0	0	0	0	0	0	0
ENSG00000079337	0	0	0	0	0	0	0	0
ENSG00000079385	0	0	0	0	0	0	0	0
ENSG00000079387	0	0	0	0	0	0	0	0
ENSG00000079393	0	0	0	0	0	0	0	0
ENSG00000079432	0	0	0	0	0	0	1	1
ENSG00000079435	0	0	0	0	0	0	0	0
ENSG00000079459	0	0	0	0	0	0	0	0
ENSG00000079462	0	0	0	0	0	0	0	0
ENSG00000079482	0	0	0	0	0	0	0	0
ENSG00000079557	0	0	0	0	0	0	0	0
ENSG00000079616	0	0	0	0	0	0	0	0
ENSG00000079689	0	0	0	0	0	0	0	0
ENSG00000079691	0	0	0	0	0	0	0	0
ENSG00000079739	0	0	0	0	0	0	0	0
ENSG00000079785	0	0	0	0	0	0	0	0
ENSG00000079805	0	0	0	0	0	0	0	0
ENSG00000079819	0	0	0	0	0	0	0	0
ENSG00000079841	0	0	0	0	0	0	0	0
ENSG00000079931	0	0	0	0	0	0	0	0
ENSG00000079950	0	0	0	0	0	0	0	0
ENSG00000079974	0	0	0	0	0	0	0	0
ENSG00000079999	0	0	0	0	0	0	0	0
ENSG00000080007	0	0	0	0	0	0	0	0
ENSG00000080031	0	0	0	0	0	0	0	0
ENSG00000080166	0	0	0	0	0	0	0	0
ENSG00000080189	0	0	0	0	0	0	0	0
ENSG00000080200	0	0	0	0	0	0	0	0
ENSG00000080224	0	0	0	0	0	0	0	0
ENSG00000080293	0	0	0	0	0	0	0	0
ENSG00000080298	0	0	0	0	0	0	0	0
ENSG00000080345	0	0	0	0	0	0	0	0
ENSG00000080371	0	0	0	0	0	0	0	0
ENSG00000080493	0	0	0	0	0	0	0	0
ENSG00000080503	0	0	0	0	0	0	0	0
ENSG00000080511	0	0	0	0	0	0	0	0
ENSG00000080546	0	0	0	0	0	0	0	0
ENSG00000080561	0	0	0	0	0	0	0	0
ENSG00000080572	0	0	0	0	0	0	0	0
ENSG00000080573	0	0	0	0	0	0	0	0
ENSG00000080603	0	0	0	0	0	0	0	0
ENSG00000080608	0	0	0	0	0	0	0	0
ENSG00000080618	0	0	0	0	0	0	0	0
ENSG00000080644	0	0	0	0	0	0	0	0
ENSG00000080709	0	0	0	0	0	0	0	0
ENSG00000080802	0	0	0	0	0	0	0	0
ENSG00000080815	0	0	0	0	0	0	0	0
ENSG00000080819	0	0	0	0	0	0	0	0
ENSG00000080822	0	0	0	0	0	0	0	0
ENSG00000080823	0	0	0	0	0	0	0	0
ENSG00000080824	0	0	0	0	0	0	0	0
ENSG00000080839	0	0	0	0	0	0	0	0
ENSG00000080845	0	0	0	0	0	0	0	0
ENSG00000080854	0	0	0	0	0	0	0	0
ENSG00000080910	0	0	0	0	0	0	0	0
ENSG00000080986	0	0	0	0	0	0	0	0
ENSG00000081014	1	0	0	0	0	0	0	1
ENSG00000081019	0	0	0	0	0	0	0	0
ENSG00000081026	0	0	0	0	0	0	0	0
ENSG00000081041	0	0	0	0	0	0	0	0
ENSG00000081051	0	0	0	0	0	0	0	0
ENSG00000081052	0	0	0	0	0	0	0	0
ENSG00000081059	0	0	0	0	0	0	0	0
ENSG00000081087	0	0	0	0	0	0	0	0
ENSG00000081138	0	0	0	0	0	0	0	0
ENSG00000081148	0	0	0	0	0	0	0	0
ENSG00000081154	0	0	0	0	0	0	0	0
ENSG00000081177	0	0	0	0	0	0	0	0
ENSG00000081181	0	0	0	0	0	0	0	0
ENSG00000081189	1	0	0	0	0	0	1	1
ENSG00000081237	0	0	0	0	0	0	0	0
ENSG00000081248	0	0	0	0	0	0	0	0
ENSG00000081277	0	0	0	0	0	0	0	0
ENSG00000081307	1	1	0	0	0	0	1	1
ENSG00000081320	0	0	0	0	0	0	0	0
ENSG00000081377	0	0	0	0	0	0	0	0
ENSG00000081386	0	0	0	0	0	0	0	0
ENSG00000081479	0	0	0	0	0	0	0	0
ENSG00000081665	0	0	0	0	0	0	0	0
ENSG00000081692	0	0	0	0	0	0	0	0
ENSG00000081721	0	0	0	0	0	0	0	0
ENSG00000081760	0	0	0	0	0	0	0	0
ENSG00000081791	0	0	0	0	0	0	0	0
ENSG00000081800	0	0	0	0	0	0	0	0
ENSG00000081803	0	0	0	0	0	0	0	0
ENSG00000081818	0	0	0	0	0	0	0	0
ENSG00000081842	0	0	0	0	0	0	0	0
ENSG00000081853	0	0	0	0	0	0	0	0
ENSG00000081870	0	0	0	0	0	0	0	0
ENSG00000081913	0	0	0	0	0	0	0	0
ENSG00000081923	0	0	0	0	0	0	0	0
ENSG00000081985	0	0	0	0	0	0	0	0
ENSG00000082014	0	0	0	0	0	0	0	0
ENSG00000082068	0	0	0	0	0	0	0	0
ENSG00000082074	0	0	0	0	0	0	0	0
ENSG00000082126	0	0	0	0	0	0	0	0
ENSG00000082146	0	0	0	0	0	0	0	0
ENSG00000082153	0	0	0	0	0	0	0	0
ENSG00000082175	0	0	0	0	0	0	0	0
ENSG00000082196	0	0	0	0	0	0	0	0
ENSG00000082212	0	0	0	0	0	0	0	0
ENSG00000082213	0	0	0	0	0	0	0	0
ENSG00000082258	0	0	0	0	0	0	0	0
ENSG00000082269	0	0	0	0	0	0	0	0
ENSG00000082293	0	0	0	0	0	0	0	0
ENSG00000082397	0	0	0	0	0	0	0	0
ENSG00000082438	0	0	0	0	0	0	0	0
ENSG00000082458	0	0	0	0	0	0	1	1
ENSG00000082482	0	0	0	0	0	0	0	0
ENSG00000082497	0	0	0	0	0	0	0	0
ENSG00000082512	0	0	0	0	0	0	0	0
ENSG00000082515	0	0	0	0	0	0	0	0
ENSG00000082516	0	0	0	0	0	0	0	0
ENSG00000082556	0	0	0	0	0	0	0	0
ENSG00000082641	0	0	0	0	0	0	0	0
ENSG00000082684	0	0	0	0	0	0	0	0
ENSG00000082701	0	0	0	0	0	0	0	0
ENSG00000082781	0	0	0	0	0	0	0	0
ENSG00000082805	0	0	0	0	0	0	0	0
ENSG00000082898	0	0	0	0	0	0	0	0
ENSG00000082996	0	0	0	0	0	0	0	0
ENSG00000083067	0	0	0	0	0	0	0	0
ENSG00000083093	0	0	0	0	0	0	0	0
ENSG00000083097	0	0	0	0	0	0	0	0
ENSG00000083099	0	0	0	0	0	0	0	0
ENSG00000083123	0	0	0	0	0	0	0	0
ENSG00000083168	0	0	0	0	0	0	1	1
ENSG00000083223	0	0	0	0	0	0	0	0
ENSG00000083290	0	0	0	0	0	0	0	0
ENSG00000083307	0	0	0	0	0	0	0	0
ENSG00000083312	0	0	0	0	0	0	0	0
ENSG00000083444	0	0	0	0	0	0	0	0
ENSG00000083454	0	0	0	0	0	0	0	0
ENSG00000083457	0	0	0	0	0	0	0	0
ENSG00000083520	0	0	0	0	0	0	0	0
ENSG00000083535	0	0	0	0	0	0	0	0
ENSG00000083544	0	0	0	0	0	0	0	0
ENSG00000083635	0	0	0	0	0	0	0	0
ENSG00000083642	0	0	0	0	0	0	0	0
ENSG00000083720	0	0	0	0	0	0	0	0
ENSG00000083750	0	0	0	0	0	0	0	0
ENSG00000083782	0	0	0	0	0	0	0	0
ENSG00000083799	0	0	0	0	0	0	0	0
ENSG00000083807	0	0	0	0	0	0	0	0
ENSG00000083812	0	0	0	0	0	0	0	0
ENSG00000083814	0	0	0	0	0	0	0	0
ENSG00000083817	0	0	0	0	0	0	0	0
ENSG00000083828	0	0	0	0	0	0	0	0
ENSG00000083838	0	0	0	0	0	0	0	0
ENSG00000083844	0	0	0	0	0	0	0	0
ENSG00000083845	0	0	0	0	0	0	0	0
ENSG00000083857	0	0	0	0	0	0	0	0
ENSG00000083896	0	0	0	0	0	0	0	0
ENSG00000083937	1	0	0	1	0	0	1	1
ENSG00000084070	0	0	0	0	0	0	0	0
ENSG00000084072	0	0	0	0	0	0	0	0
ENSG00000084073	0	0	0	0	0	0	0	0
ENSG00000084090	0	0	0	0	0	0	0	0
ENSG00000084092	0	0	0	0	0	0	0	0
ENSG00000084093	0	0	0	0	0	0	0	0
ENSG00000084110	0	0	0	0	0	0	0	0
ENSG00000084112	0	0	0	0	0	0	0	0
ENSG00000084207	0	0	0	0	0	0	0	0
ENSG00000084234	0	0	0	0	0	0	0	0
ENSG00000084444	0	0	0	0	0	0	0	0
ENSG00000084453	0	0	0	0	0	0	0	0
ENSG00000084463	0	0	0	0	0	0	0	0
ENSG00000084623	0	0	0	0	0	0	0	0
ENSG00000084628	0	0	0	0	0	0	0	0
ENSG00000084636	0	0	0	0	0	0	0	0
ENSG00000084652	0	0	0	0	0	0	0	0
ENSG00000084674	0	0	0	0	0	0	0	0
ENSG00000084676	0	0	0	0	0	0	0	0
ENSG00000084693	0	0	0	0	0	0	0	0
ENSG00000084710	0	0	0	0	0	0	0	0
ENSG00000084731	0	0	0	0	0	0	0	0
ENSG00000084733	0	0	0	0	0	0	0	0
ENSG00000084734	0	0	0	0	0	0	0	0
ENSG00000084754	0	0	0	0	0	0	0	0
ENSG00000084764	0	0	0	0	0	0	0	0
ENSG00000084774	0	0	0	0	0	0	1	1
ENSG00000085063	0	0	0	0	0	0	0	0
ENSG00000085117	0	0	0	0	0	0	0	0
ENSG00000085185	0	0	0	0	0	0	0	0
ENSG00000085224	0	0	0	0	0	0	0	0
ENSG00000085231	0	0	0	0	0	0	0	0
ENSG00000085265	0	0	0	0	0	0	0	0
ENSG00000085274	0	0	0	0	0	0	0	0
ENSG00000085276	0	0	0	0	0	0	0	0
ENSG00000085365	0	0	0	0	0	0	0	0
ENSG00000085377	0	0	0	0	0	0	0	0
ENSG00000085382	0	0	0	0	0	0	0	0
ENSG00000085415	0	0	0	0	0	0	0	0
ENSG00000085433	0	0	0	0	0	0	0	0
ENSG00000085449	0	0	0	0	0	0	0	0
ENSG00000085465	0	0	0	0	0	0	0	0
ENSG00000085491	0	0	0	0	0	0	0	0
ENSG00000085511	0	0	0	0	0	0	0	0
ENSG00000085514	0	0	0	0	0	0	0	0
ENSG00000085552	0	0	0	0	0	0	0	0
ENSG00000085563	0	0	0	0	0	0	0	0
ENSG00000085644	0	0	0	0	0	0	0	0
ENSG00000085662	0	0	0	0	0	0	0	0
ENSG00000085719	0	0	0	0	0	0	0	0
ENSG00000085721	0	0	0	0	0	0	0	0
ENSG00000085733	0	0	0	0	0	0	0	0
ENSG00000085741	0	0	0	0	0	0	0	0
ENSG00000085760	0	0	0	0	0	0	0	0
ENSG00000085788	0	0	0	0	0	0	1	1
ENSG00000085831	0	0	0	0	0	0	0	0
ENSG00000085832	0	0	0	0	0	0	0	0
ENSG00000085840	0	0	0	0	0	0	0	0
ENSG00000085871	0	0	0	0	0	0	0	0
ENSG00000085872	0	0	0	0	0	0	0	0
ENSG00000085978	0	0	0	0	0	0	0	0
ENSG00000085982	0	0	0	0	0	0	0	0
ENSG00000085998	0	0	0	0	0	0	0	0
ENSG00000085999	0	0	0	0	0	0	0	0
ENSG00000086015	0	0	0	0	0	0	0	0
ENSG00000086061	0	0	0	0	0	0	0	0
ENSG00000086062	0	1	0	0	0	0	0	1
ENSG00000086065	0	0	0	0	0	0	0	0
ENSG00000086102	0	0	0	0	0	0	0	0
ENSG00000086159	0	0	0	0	0	0	0	0
ENSG00000086189	0	0	0	0	0	0	0	0
ENSG00000086200	0	0	0	0	0	0	0	0
ENSG00000086205	0	0	0	0	0	0	0	0
ENSG00000086232	0	0	0	0	0	0	0	0
ENSG00000086288	0	0	0	0	0	0	0	0
ENSG00000086289	0	0	0	0	0	0	0	0
ENSG00000086300	0	0	0	0	0	0	0	0
ENSG00000086475	0	0	0	0	0	0	0	0
ENSG00000086504	0	0	0	0	0	0	0	0
ENSG00000086506	0	0	0	0	0	0	0	0
ENSG00000086544	0	0	0	0	0	0	0	0
ENSG00000086548	0	0	0	0	0	0	0	0
ENSG00000086570	0	0	0	0	0	0	0	0
ENSG00000086589	0	0	0	0	0	0	0	0
ENSG00000086598	0	0	0	0	0	0	0	0
ENSG00000086619	0	0	0	0	0	0	0	0
ENSG00000086666	0	0	0	0	0	0	0	0
ENSG00000086696	0	0	0	0	0	0	0	0
ENSG00000086712	0	0	0	0	0	0	0	0
ENSG00000086717	0	0	0	0	0	0	0	0
ENSG00000086730	0	0	0	0	0	0	0	0
ENSG00000086758	0	0	0	0	0	0	1	1
ENSG00000086827	0	0	0	0	0	0	0	0
ENSG00000086848	0	1	0	0	0	0	1	1
ENSG00000086967	0	0	0	0	0	0	0	0
ENSG00000086991	0	0	0	0	0	0	0	0
ENSG00000087008	0	0	0	0	0	0	0	0
ENSG00000087053	0	0	0	0	0	0	0	0
ENSG00000087074	0	0	0	0	0	0	0	0
ENSG00000087076	0	0	0	0	0	0	0	0
ENSG00000087077	0	0	0	0	0	0	0	0
ENSG00000087085	0	0	0	0	0	0	0	0
ENSG00000087086	0	0	1	0	0	0	0	1
ENSG00000087087	0	0	0	0	0	0	0	0
ENSG00000087088	0	0	0	0	0	0	0	0
ENSG00000087095	0	0	0	0	0	0	0	0
ENSG00000087111	0	0	0	0	0	0	0	0
ENSG00000087116	0	0	0	0	0	0	0	0
ENSG00000087128	0	0	0	0	0	0	0	0
ENSG00000087152	0	0	0	0	0	0	0	0
ENSG00000087157	0	0	0	0	0	0	0	0
ENSG00000087191	0	0	0	0	0	0	0	0
ENSG00000087206	0	0	0	0	0	0	0	0
ENSG00000087237	0	0	0	0	0	0	0	0
ENSG00000087245	0	0	0	0	0	0	0	0
ENSG00000087250	0	0	0	0	0	0	0	0
ENSG00000087253	0	0	0	0	0	0	0	0
ENSG00000087258	0	0	0	0	0	0	1	1
ENSG00000087263	0	0	0	0	0	0	0	0
ENSG00000087266	0	0	0	0	0	0	0	0
ENSG00000087269	0	0	0	0	0	0	0	0
ENSG00000087274	0	0	0	0	0	0	0	0
ENSG00000087299	0	0	0	0	0	0	0	0
ENSG00000087301	0	0	0	0	0	0	0	0
ENSG00000087302	0	0	0	0	0	0	0	0
ENSG00000087303	0	0	0	0	0	0	0	0
ENSG00000087338	0	0	0	0	0	0	0	0
ENSG00000087365	0	0	0	0	0	0	0	0
ENSG00000087448	0	0	0	0	0	0	0	0
ENSG00000087460	0	0	0	0	0	0	0	0
ENSG00000087470	0	0	0	0	0	0	1	1
ENSG00000087494	0	0	0	0	0	0	0	0
ENSG00000087495	0	0	0	0	0	0	0	0
ENSG00000087502	0	0	0	0	0	0	0	0
ENSG00000087510	0	0	0	0	0	0	0	0
ENSG00000087586	0	0	0	0	0	0	0	0
ENSG00000087589	0	0	0	0	0	0	0	0
ENSG00000087842	0	0	0	0	0	0	0	0
ENSG00000087884	0	0	0	0	0	0	0	0
ENSG00000087903	0	0	0	0	0	0	0	0
ENSG00000087995	0	0	0	0	0	0	0	0
ENSG00000088002	0	0	0	0	0	0	0	0
ENSG00000088035	0	0	0	0	0	0	0	0
ENSG00000088038	0	0	0	0	0	0	0	0
ENSG00000088053	0	0	0	0	0	0	0	0
ENSG00000088179	0	0	0	0	0	0	0	0
ENSG00000088205	0	0	0	0	0	0	0	0
ENSG00000088247	0	0	0	0	0	0	0	0
ENSG00000088256	0	0	0	0	0	0	0	0
ENSG00000088280	0	0	0	0	0	0	0	0
ENSG00000088298	0	0	0	0	0	0	0	0
ENSG00000088305	0	0	0	0	0	0	0	0
ENSG00000088320	0	0	0	0	0	0	0	0
ENSG00000088325	0	0	0	0	0	0	0	0
ENSG00000088356	0	0	0	0	0	0	0	0
ENSG00000088367	0	0	0	0	0	0	0	0
ENSG00000088386	0	0	0	0	0	0	0	0
ENSG00000088387	0	0	0	0	0	0	0	0
ENSG00000088448	0	0	0	0	0	0	0	0
ENSG00000088451	0	0	0	0	0	0	0	0
ENSG00000088538	0	0	0	0	0	0	0	0
ENSG00000088543	0	0	0	0	0	0	0	0
ENSG00000088682	1	1	0	0	0	0	0	1
ENSG00000088726	0	0	0	0	0	0	0	0
ENSG00000088727	0	0	0	0	0	0	0	0
ENSG00000088756	0	0	0	0	0	0	0	0
ENSG00000088766	0	0	0	0	0	0	0	0
ENSG00000088808	0	0	0	0	0	0	0	0
ENSG00000088812	0	0	0	0	0	0	0	0
ENSG00000088826	0	0	0	0	0	0	0	0
ENSG00000088827	0	0	0	0	0	0	0	0
ENSG00000088832	0	0	0	0	0	0	0	0
ENSG00000088833	0	0	0	0	0	0	0	0
ENSG00000088836	0	0	0	0	0	0	0	0
ENSG00000088854	0	0	0	0	0	0	0	0
ENSG00000088876	0	0	0	0	0	0	0	0
ENSG00000088881	0	0	0	0	0	0	0	0
ENSG00000088882	0	0	0	0	0	0	0	0
ENSG00000088888	0	0	0	0	0	0	0	0
ENSG00000088899	0	0	0	0	0	0	0	0
ENSG00000088926	0	0	0	0	0	0	0	0
ENSG00000088930	0	0	0	0	0	0	0	0
ENSG00000088970	0	0	0	0	0	0	0	0
ENSG00000088986	0	0	0	0	0	0	0	0
ENSG00000088992	0	0	0	0	0	0	0	0
ENSG00000089006	0	0	0	0	0	0	0	0
ENSG00000089009	0	0	0	0	0	0	0	0
ENSG00000089012	0	0	0	0	0	0	0	0
ENSG00000089022	0	0	0	0	0	0	0	0
ENSG00000089041	0	0	0	0	0	0	0	0
ENSG00000089048	0	0	0	0	0	0	0	0
ENSG00000089050	0	0	0	0	0	0	0	0
ENSG00000089053	0	0	0	0	0	0	0	0
ENSG00000089057	0	0	0	0	0	0	0	0
ENSG00000089060	0	0	0	0	0	0	0	0
ENSG00000089063	0	0	0	0	0	0	0	0
ENSG00000089091	0	0	0	0	0	0	0	0
ENSG00000089094	0	0	0	0	0	0	0	0
ENSG00000089101	0	0	0	0	0	0	0	0
ENSG00000089116	0	0	0	0	0	0	0	0
ENSG00000089123	0	0	0	0	0	0	0	0
ENSG00000089127	0	0	0	0	0	0	0	0
ENSG00000089154	0	0	0	0	0	0	0	0
ENSG00000089157	0	0	0	0	0	0	0	0
ENSG00000089159	0	0	0	0	0	0	0	0
ENSG00000089163	0	0	0	0	0	0	0	0
ENSG00000089169	0	0	0	0	0	0	0	0
ENSG00000089177	0	0	0	0	0	0	0	0
ENSG00000089195	0	0	0	0	0	0	0	0
ENSG00000089199	0	0	0	0	0	0	0	0
ENSG00000089220	0	0	0	0	0	0	0	0
ENSG00000089225	0	0	0	0	0	0	0	0
ENSG00000089234	0	0	0	0	0	0	0	0
ENSG00000089248	0	0	0	0	0	0	0	0
ENSG00000089250	0	0	0	0	0	0	0	0
ENSG00000089280	1	0	0	1	0	0	1	1
ENSG00000089289	0	0	0	0	0	0	1	1
ENSG00000089327	0	0	0	0	0	0	0	0
ENSG00000089335	0	0	0	0	0	0	0	0
ENSG00000089351	0	0	0	0	0	0	0	0
ENSG00000089356	0	0	0	0	0	0	0	0
ENSG00000089472	0	0	0	0	0	0	0	0
ENSG00000089486	0	0	0	0	0	0	0	0
ENSG00000089505	0	0	0	0	0	0	0	0
ENSG00000089558	0	0	0	0	0	0	0	0
ENSG00000089597	0	0	0	0	0	0	0	0
ENSG00000089639	0	0	0	0	0	0	0	0
ENSG00000089682	0	0	0	0	0	0	0	0
ENSG00000089685	0	0	0	0	0	0	0	0
ENSG00000089692	0	0	0	0	0	0	0	0
ENSG00000089693	0	0	0	0	0	0	0	0
ENSG00000089723	0	0	0	0	0	0	0	0
ENSG00000089737	0	0	0	0	0	0	0	0
ENSG00000089775	0	0	0	0	0	0	0	0
ENSG00000089818	0	0	0	0	0	0	0	0
ENSG00000089820	0	0	0	0	0	0	0	0
ENSG00000089847	0	0	0	0	0	0	0	0
ENSG00000089876	0	0	0	0	0	0	0	0
ENSG00000089902	0	0	0	0	0	0	0	0
ENSG00000089916	0	0	0	0	0	0	0	0
ENSG00000090006	0	0	0	0	0	0	0	0
ENSG00000090013	0	0	0	0	0	0	0	0
ENSG00000090020	0	0	0	0	0	0	0	0
ENSG00000090054	0	0	0	0	0	0	0	0
ENSG00000090060	0	0	0	0	0	0	0	0
ENSG00000090061	0	0	0	0	0	0	0	0
ENSG00000090097	0	0	0	0	0	0	0	0
ENSG00000090104	0	0	0	0	0	0	0	0
ENSG00000090238	0	0	0	0	0	0	0	0
ENSG00000090263	0	0	0	0	0	0	0	0
ENSG00000090266	0	0	0	0	0	0	0	0
ENSG00000090273	0	0	0	0	0	0	0	0
ENSG00000090316	0	0	0	0	0	0	0	0
ENSG00000090339	0	0	0	0	0	0	0	0
ENSG00000090372	0	0	0	0	0	0	0	0
ENSG00000090376	0	0	0	0	0	0	0	0
ENSG00000090382	0	0	0	0	0	0	0	0
ENSG00000090402	0	0	0	0	0	0	0	0
ENSG00000090432	0	0	0	0	0	0	0	0
ENSG00000090447	0	0	0	0	0	0	0	0
ENSG00000090470	0	0	0	0	0	0	0	0
ENSG00000090487	1	1	0	0	0	0	1	1
ENSG00000090512	0	0	0	0	0	0	0	0
ENSG00000090520	0	0	0	0	0	0	0	0
ENSG00000090530	0	0	0	0	0	0	0	0
ENSG00000090534	0	0	0	0	0	0	0	0
ENSG00000090539	0	0	0	0	0	0	0	0
ENSG00000090554	0	0	0	0	0	0	0	0
ENSG00000090565	0	0	0	0	0	0	0	0
ENSG00000090581	0	0	0	0	0	0	0	0
ENSG00000090612	0	0	0	0	0	0	0	0
ENSG00000090615	0	0	0	0	0	0	0	0
ENSG00000090621	0	0	0	0	0	0	0	0
ENSG00000090659	0	0	0	0	0	0	0	0
ENSG00000090661	0	0	0	0	0	0	0	0
ENSG00000090674	0	0	0	0	0	0	0	0
ENSG00000090686	0	0	0	0	0	0	0	0
ENSG00000090776	0	0	0	0	0	0	0	0
ENSG00000090857	0	0	0	0	0	0	0	0
ENSG00000090861	0	0	0	0	0	0	1	1
ENSG00000090863	0	0	0	0	0	0	0	0
ENSG00000090889	0	0	0	0	0	0	0	0
ENSG00000090905	0	0	0	0	0	0	0	0
ENSG00000090924	0	0	0	0	0	0	0	0
ENSG00000090932	0	0	0	0	0	0	0	0
ENSG00000090971	0	0	0	0	0	0	0	0
ENSG00000090975	0	0	0	0	0	0	0	0
ENSG00000090989	0	0	0	0	0	0	0	0
ENSG00000091009	0	0	0	0	0	0	0	0
ENSG00000091010	0	0	0	0	0	0	0	0
ENSG00000091039	0	0	0	0	0	0	0	0
ENSG00000091073	0	0	0	0	0	0	0	0
ENSG00000091106	0	0	0	0	0	0	0	0
ENSG00000091127	0	0	0	0	0	0	0	0
ENSG00000091128	0	0	0	0	0	0	0	0
ENSG00000091129	0	0	0	0	0	0	0	0
ENSG00000091136	1	1	0	0	0	0	1	1
ENSG00000091137	0	0	0	0	0	0	0	0
ENSG00000091138	0	0	0	0	0	0	0	0
ENSG00000091140	0	0	0	0	0	0	0	0
ENSG00000091157	0	0	0	0	0	0	0	0
ENSG00000091164	0	0	0	0	0	0	0	0
ENSG00000091181	0	0	0	0	0	0	0	0
ENSG00000091262	0	0	0	0	0	0	0	0
ENSG00000091317	0	0	0	0	0	0	0	0
ENSG00000091409	0	0	0	0	0	0	0	0
ENSG00000091428	0	0	0	0	0	0	0	0
ENSG00000091436	0	0	0	0	0	0	0	0
ENSG00000091482	0	0	0	0	0	0	0	0
ENSG00000091483	0	0	0	0	0	0	0	0
ENSG00000091490	0	0	0	0	0	0	0	0
ENSG00000091513	0	0	0	0	0	0	0	0
ENSG00000091527	0	0	0	0	0	0	0	0
ENSG00000091536	0	0	0	0	0	0	0	0
ENSG00000091542	0	0	0	0	0	0	0	0
ENSG00000091583	0	0	0	0	0	0	0	0
ENSG00000091592	0	0	0	0	0	0	0	0
ENSG00000091622	0	0	0	0	0	0	0	0
ENSG00000091640	0	0	0	0	0	0	0	0
ENSG00000091651	0	0	0	0	0	0	0	0
ENSG00000091656	0	0	0	0	0	0	0	0
ENSG00000091664	0	0	0	0	0	0	0	0
ENSG00000091704	0	0	0	0	0	0	0	0
ENSG00000091732	0	0	0	0	0	0	0	0
ENSG00000091831	0	0	0	0	0	0	0	0
ENSG00000091844	0	0	0	0	0	0	0	0
ENSG00000091879	0	0	0	0	0	0	0	0
ENSG00000091947	0	0	0	0	0	0	0	0
ENSG00000091972	0	0	0	0	0	0	0	0
ENSG00000091986	0	0	0	0	0	0	0	0
ENSG00000092009	0	0	0	0	0	0	0	0
ENSG00000092010	0	0	0	0	0	0	0	0
ENSG00000092020	0	0	0	0	0	0	0	0
ENSG00000092036	0	0	0	0	0	0	0	0
ENSG00000092051	0	0	0	0	0	0	0	0
ENSG00000092054	0	0	0	0	0	0	0	0
ENSG00000092067	0	0	0	0	0	0	0	0
ENSG00000092068	0	0	0	0	0	0	0	0
ENSG00000092094	0	0	0	0	0	0	0	0
ENSG00000092096	0	0	0	0	0	0	0	0
ENSG00000092098	0	0	0	0	0	0	0	0
ENSG00000092108	0	0	0	0	0	0	0	0
ENSG00000092140	0	0	0	0	0	0	0	0
ENSG00000092148	0	0	0	0	0	0	0	0
ENSG00000092199	0	0	0	0	0	0	0	0
ENSG00000092200	0	0	0	0	0	0	0	0
ENSG00000092201	0	0	0	0	0	0	0	0
ENSG00000092203	0	0	0	0	0	0	0	0
ENSG00000092208	0	0	0	0	0	0	0	0
ENSG00000092295	0	0	0	0	0	0	0	0
ENSG00000092330	0	0	0	0	0	0	0	0
ENSG00000092345	0	0	0	0	0	0	0	0
ENSG00000092377	0	0	0	0	0	0	0	0
ENSG00000092421	0	0	0	0	0	0	0	0
ENSG00000092439	0	0	0	0	0	0	0	0
ENSG00000092445	0	0	0	0	0	0	0	0
ENSG00000092470	0	0	0	0	0	0	0	0
ENSG00000092529	0	0	0	0	0	0	0	0
ENSG00000092531	0	0	0	0	0	0	0	0
ENSG00000092607	0	0	0	0	0	0	0	0
ENSG00000092621	1	1	0	1	0	0	1	1
ENSG00000092758	0	0	0	0	0	0	0	0
ENSG00000092820	0	0	0	0	0	0	0	0
ENSG00000092841	0	0	0	0	0	0	0	0
ENSG00000092847	0	0	0	0	0	0	0	0
ENSG00000092850	0	0	0	0	0	0	0	0
ENSG00000092853	0	0	0	0	0	0	0	0
ENSG00000092871	0	0	0	0	0	0	0	0
ENSG00000092929	0	0	0	0	0	0	0	0
ENSG00000092931	0	0	0	0	0	0	0	0
ENSG00000092964	0	0	0	0	0	0	0	0
ENSG00000092969	0	0	0	0	0	0	0	0
ENSG00000092978	0	0	0	0	0	0	0	0
ENSG00000093000	0	0	0	0	0	0	0	0
ENSG00000093009	0	0	0	0	0	0	0	0
ENSG00000093010	0	0	0	0	0	0	0	0
ENSG00000093072	0	0	0	0	0	0	0	0
ENSG00000093134	0	0	0	0	0	0	0	0
ENSG00000093144	0	0	0	0	0	0	0	0
ENSG00000093167	0	0	0	0	0	0	0	0
ENSG00000093183	0	0	0	0	0	0	0	0
ENSG00000093217	0	0	0	0	0	0	0	0
ENSG00000094631	0	0	0	0	0	0	0	0
ENSG00000094755	0	0	0	0	0	0	0	0
ENSG00000094796	0	0	0	0	0	0	0	0
ENSG00000094804	0	0	0	0	0	0	0	0
ENSG00000094841	0	0	0	0	0	0	0	0
ENSG00000094880	0	0	0	0	0	0	0	0
ENSG00000094914	0	0	0	0	0	0	0	0
ENSG00000094916	0	0	0	0	0	0	0	0
ENSG00000094963	0	0	0	0	0	0	0	0
ENSG00000094975	0	0	0	0	0	0	0	0
ENSG00000095002	0	0	0	0	0	0	0	0
[truncated: 16,930 more rows]
