# Supplementary material for: Predicting molecular mechanisms of hereditary diseases by using their tissue‐selective manifestation
Source: Mol Syst Biol. 2023 May 26;19(8):e11407. doi: 10.15252/msb.202211407 (PMC10407743; doi:10.15252/msb.202211407)
Supplement: Supplementary file 5 — Dataset EV3 [file MSB-19-e11407-s001.xls]

## Sheet: EV3A.Detailed associations
Dataset EV3. Patients and associated diseases, pathogenic variants, and affected tissues.
Dataset EV3A. Information per patient.
Patient_ID	Tissue	Disease_name	Disease_gene_name	Disease_gene_ID	GRCH37
2922	Whole_Brain	Microcephaly and epilepsy	AIMP2	ENSG00000106305	chr7:6063012
5148	Whole_Brain	Developmental delay	TBCD	ENSG00000141556	17:80828204
5199	whole_brain	Int disability+epilepsy+spastic q-plegia	DEGS1	ENSG00000143753	chr1:224377960
5199	muscle_skeletal	Int disability+epilepsy+spastic q-plegia	DEGS1	ENSG00000143753	chr1:224377960
13393	Muscle_Skeletal	Hereditary spastic paraparesis (hsp)	KY	ENSG00000174611	3:134369751
13414	Whole_Brain	Zellweger syndrome	HSD17B4	ENSG00000133835	chr5:118814660
13498	Whole_Brain	Autism	PAK3	ENSG00000077264	X:110385360
13556	Whole_Brain	Strabismus, mental retardation, short stature	NF1	ENSG00000196712	chr17:29559867
13566	Whole_Brain	Strabismus, mental retardation, short stature	NF1	ENSG00000196712	chr17:29559867
13595	muscle_skeletal	Pmr	PGAP2	ENSG00000148985	chr11:3846278
13700	Whole_Brain	Moyamoya	RNF213	ENSG00000173821	chr17:78343601
13786	Muscle_Skeletal	muscular dystrophy	SGCG	ENSG00000102683	chr13: 23898506
13859	Whole_Brain	Complicated migraine	CACNA1A	ENSG00000141837	chr19:13414691
13863	Whole_Brain	Ataxia	SACS	ENSG00000151835	chr13:23928836
13879	Muscle_Skeletal	Muscular dystrophy	MPV17	ENSG00000115204	chr2: 27,535,925
16009	whole_brain	Mental retardation	ZC4H2	ENSG00000126970	chrx:64137701
16012	Whole_Brain	Optic atrophy	OPA1	ENSG00000198836	chr3:193360578
16028	Whole_Brain	Metabolic-neurologic disease	TMEM70	ENSG00000175606	chr8:74888620
16032	Whole_Brain	Usher syndrome	ADGRV1	ENSG00000164199	chr5:90059126
16114	Whole_Brain	Zellweger syndrome	PEX6	ENSG00000124587	chr6:42934534
16264	Skin	Ectodermal dysplasia	EOGT	ENSG00000163378	chr3:69037455
16390	Muscle_Skeletal	Hereditary spastic paraparesis (hsp)	DSTYK	ENSG00000133059	chr1:205130494 (hg19)
16550	Whole_Brain	Agenesis of corpus callosum	L1CAM	ENSG00000198910	chrX:153135948
28085	Testis	Azoospermia	SCAPER	ENSG00000140386	chr15:76866531
28085	Whole_Brain	Azoospermia	SCAPER	ENSG00000140386	chr15:76866531
41621	Heart	Cardiac neural syndrome	RECQL4	ENSG00000160957	Chr8:145737635,
41621	Whole_Brain	Cardiac neural syndrome	RECQL4	ENSG00000160957	Chr8:145737635,
1055M	Whole_Brain	Severe retardation	SEC31A	ENSG00000138674	4:83763483
766M	Whole_Brain	Leigh syndrome	COX15	ENSG00000014919	chr10:101483814G>A
OB13	Muscle_Skeletal	Complex v deficiency	SLC25A1	ENSG00000100075	chr22:19164125
OB13	Whole_Brain	Complex v deficiency	SLC25A1	ENSG00000100075	chr22:19164125
OB2	Whole_Brain	Microcephaly + pmr	UNC80	ENSG00000144406	chr2:210640622
OB3	Whole_Brain	Microcephaly + pmr	UNC80	ENSG00000144406	chr2:210640622
OB43	Whole_Brain	Microcephaly	SBF1	ENSG00000100241	chr22: 50902962
Ot1097	Whole_Brain	Microcephaly	WDFY3	ENSG00000163625	4:85636503
Ot1103	Whole_Brain	Pcca	VPS53	ENSG00000141252	chr17:436083
Ot1104	Whole_Brain	Pcca	VPS53	ENSG00000141252	chr17:436083
Ot1114	Whole_Brain	Nphp	SLC30A9	ENSG00000014824	chr4:42067341
Ot2812	Muscle_Skeletal	Hypotonia	CCDC174	ENSG00000154781	chr3:14712701
Ot2823	Whole_Brain	Mental retardation	UBE3B	ENSG00000151148	12:109928849
Ot5005	Muscle_Skeletal	Hereditary spastic paraparesis (hsp)	KY	ENSG00000174611	3:134369751
Ot5010	Whole_Brain	Microcephaly	STIL	ENSG00000123473	1:47716848
OtA4605	Whole_Brain	Cardiac neural syndrome	RSRC1	ENSG00000174891	c.205C>T
OtA4611	Whole_Brain	Ntd	FKTN	ENSG00000106692	chr9:108382330
OtA8152	Muscle_Skeletal	Hypotonia and global neuro-developmental delay	PAX7	ENSG00000009709	chr1:19071306
OtA8152	Whole_Brain	Hypotonia and global neuro-developmental delay	PAX7	ENSG00000009709	chr1:19071306
OtB0548	Skin	Ectodermal dysplasia	TP63	ENSG00000073282	chr3:189584501
OtB0549	Skin	Ectodermal dysplasia	TP63	ENSG00000073282	chr3:189584501
OtB0550	Skin	Ectodermal dysplasia	TP63	ENSG00000073282	chr3:189584501
OtB0551	Heart	Cardiomyopathy	PLEKHM2	ENSG00000116786	1:16055171-16055172delAG
OtB0918	Whole_Brain	Microcephaly + pmr	UNC80	ENSG00000144406	chr2:210640622
OtB0926	Whole_Brain	Ataxia	ATM	ENSG00000149311	Chr11 :108121706
OtB1305	Heart	Atrial fibrillation	KCND2	ENSG00000184408	7 120381650

## Sheet: EV3B.Detailed comparison
Dataset EV3. Patients and associated diseases, pathogenic variants, and affected tissues.
Dataset EV3B. Detailed comparison to other prioritization schemes (Expression, Gado, gnomAD pLoF, gnomAD missense).
Patient_ID	Tissue	TRACE rank	Num candidate genes (TRACE)	Expression rank	GADO rank	GADO HPO name	GADO HPO ID	GADO HPO comments	ACMG	pLoF rank	missense_rank	FUGUE_score_rank
2922	Whole_Brain	101	177	120	127	microcephaly, status epilepticus	HP_0000252, HP:0002133		PM2 PP3 PVS1 PP1	108.5	163	60
5148	Whole_Brain	5	154	29	15	Global Developmental delay	HP_0001263		PM2 PP3 PP1 PP5	61	45	82
5199	whole_brain	88	641	149	204	Spastic paraplegia, Intellectual disability, Seizures	HP:0001258, HP:0001249, HP:0001250		"PM2 PP3 PS3 PP1"	284	243	397
5199	muscle_skeletal	299	641	203	204	Spastic paraplegia, Intellectual disability, Seizures	HP:0001258, HP:0001249, HP:0001250		"PM2 PP3 PS3 PP1"	284	243	334
13393	Muscle_Skeletal	85	139	107	91	Paraplegia/paraparesis	HP_0010551	This term (HP:0002313, Spastic paraparesis) cannot be used for gene prioritization.	PM2 PP3 PM4 PS3 PP1	82	72	96
13414	Whole_Brain	23	203	21	22	Leukodystrophy	HP_0002415	It is one of a family of disorders called Zellweger spectrum disorders which are leukodystrophies.	PM2 PP3 PM1 PP1	86	144.5	21
13498	Whole_Brain	13	205	47	50	Autism	HP_0000717		PM2 PP3 PS3 PP1	30	1	78
13556	Whole_Brain	7	106	14	7	strabismus, short stature, Intellectual disability	HP_0000486, HP_0004322, HP_0001249	This term (HP:0006877, obsolete Mental retardation, in some) cannot be used for gene prioritization.	PM2 PP3 PP2 PP1	21	4	15
13566	Whole_Brain	14	115	17	5	strabismus, short stature, Intellectual disability	HP_0000486, HP_0001249, HP:0004322	This term (HP:0006877, obsolete Mental retardation, in some) cannot be used for gene prioritization.	PM2 PP3 PP2 PP1	21	4	14
13595	muscle_skeletal	303	622	259	430	motor delay	HP_0001270		"PM2 PP3 PM1 PP1"	128.5	206	161
13700	Whole_Brain	46	121	21	30	Abnormal cerebral artery morphology	HP_0009145	This term (HP:0011834, Moyamoya phenomenon) cannot be used for gene prioritization. GADO suggest using the more generic HPO term- Abnormal cerebral artery morphology	PM2 PP3 PP2 PP1 PP5	60	48	6
13786	Muscle_Skeletal	1	120	26	3	muscular dystrophy	HP_0003560		PM2 PP3 PVS1 PP1	92	102	21
13859	Whole_Brain	2	112	9	43	Migraine	HP_0002076		PM2 PP3 PP1	8	7	64
13863	Whole_Brain	29	106	32	41	Ataxia	HP_0001251		PM2 PP3 PVS1 PP1	43	52	42
13879	Muscle_Skeletal	54	186	77	196	Muscular dystrophy	HP_0003560		PM2 PS1 PS3 PP1 PP5	177	140	50
16009	whole_brain	116	592	288	299	Intellectual disability	HP_0001249		"PM2 PP3 PP2 PP1 PP5"	117	44.5	140
16012	Whole_Brain	1	438	74	45	Optic Atrophy	HP_0000648		PM2 PP3 PM1 PP1	75	79	31
16028	Whole_Brain	92	493	215	122	Abnormality of nervous system physiology	HP_0012638		PM2 PP3 PVS1 PP1	253.5	331.5	194
16032	Whole_Brain	63	156	24	4	Retinal degeneration	HP_0000546	This term (HP:0008035, Retinitis pigmentosa inversa) cannot be used for gene prioritization. GADO suggest using the more generic HPO term Retinal degeneration	PM2 PP3 PVS1 PP1	47	94	110
16114	Whole_Brain	36	111	37	72	Leukodystrophy	HP_0002415	It is one of a family of disorders called Zellweger spectrum disorders which are leukodystrophies.	PM2 PP3 PVS1 PP1	49	41	15
16264	Skin	39	93	39	7	Ectodermal dysplasia	HP_0000968		PM2 PP3 PVS1 PP1	61	68	58
16390	Muscle_Skeletal	119	141	34	15	Paraplegia/paraparesis	HP_0010551	This term (HP:0002313, Spastic paraparesis) cannot be used for gene prioritization.	PM2 PP3 PP1	28	22	52
16550	Whole_Brain	4	111	8	110	Agenesis of corpus callosum	HP_0001274		PM2 PP3 PP1	6	12	65
28085	Testis	49	148	52	63	Azoospermia	HP_0000027		PM2 PP3 PM4 PS3 PP1	43	32	82
28085	Whole_Brain	52	148	50	63	Azoospermia	HP_0000027		PM2 PP3 PM4 PS3 PP1	43	32	13
41621	Heart	87	103	60	12	Ventricular septal defect, Intellectual disability	HP:0001629 HP:0001249		PM2 PP3 PM4 PP1	74	96	56
41621	Whole_Brain	36	103	54	12	Ventricular septal defect, Intellectual disability	HP:0001629 HP:0001249		PM2 PP3 PM4 PP1	74	96	47
1055M	Whole_Brain	8	107	18	39	Behavioral abnormality	HP:0000708	This term (HP:0025356, Pschomotor retardation) cannot be used for gene prioritization. GADO suggest using the more generic HPO term Behavioral abnormality HP:0000708	PM2 PP3 PM4 PS3 PP1	39.5	47	16
766M	Whole_Brain	29	155	59	5	Encephalopathy	HP:0001298	InThis term (HP:0006976, Necrotizing encephalopathy) cannot be used for gene prioritization. GADO suggest using the more generic HPO term : Encephalopathy	PM2 PS1 PM1 PP1 PP5	123	96.5	7
OB13	Muscle_Skeletal	49	233	106	110	Abnormality of mitochondrial metabolism	HP:0003287		PM2 PP3 PP2 PP1	123	73	56
OB13	Whole_Brain	39	233	69	110	Abnormality of mitochondrial metabolism	HP:0003287		PM2 PP3 PP2 PP1	123	73	74
OB2	Whole_Brain	26	258	38	140	Microcephaly, motor delay	HP_0000252, HP:0001270	PMR-profound motor retardation	PM2 PP3 PM4 PS3 PP1	59	25	151
OB3	Whole_Brain	20	258	24	126	Microcephaly, motor delay	HP_0000252, HP:0001270	PMR-profound motor retardation	PM2 PP3 PM4 PS3 PP1	55	19	137
OB43	Whole_Brain	64	212	10	6	Microcephaly	HP_0000252		PM2 PP3 PP2 PP1	39	108	133
Ot1097	Whole_Brain	87	902	87	323	Microcephaly	HP_0000252		PM2 PP3 PS3 PP1	11.5	59.5	73
Ot1103	Whole_Brain	21	267	43	21	cerebral atrophy, cerebellar atrophy	HP_0002059, HP:0001272	Progressive Cerebello-Cerebral Atrophy (PCCA) - brain atrophy /cerebellar atrophy/ cerecral atrophy	PM2 PP3 PS3 PP1	127	69	23
Ot1104	Whole_Brain	31	252	43	14	cerebral atrophy, cerebellar atrophy	HP_0002059, HP:0001272	Progressive Cerebello-Cerebral Atrophy (PCCA) - brain atrophy /cerebellar atrophy/ cerecral atrophy	PM2 PP3 PS3 PP1	126	74	21
Ot1114	Whole_Brain	30	268	34	43	Chronic kidney disease	HP:0012622		PM2 PP3 PS3 PP1	122	39	39
Ot2812	Muscle_Skeletal	1186	1418	542	668	generalized hypotonia	HP_0001290		PM2 PP3 PS3 PP1	796	1046	478
Ot2823	Whole_Brain	72	280	79	153	Intellectual disability	HP_0001249	This term (HP:0006877, obsolete Mental retardation, in some) cannot be used for gene prioritization.	PM2 PP3 PM4 PP1	108	85	14
Ot5005	Muscle_Skeletal	452	916	665	583	Paraplegia/paraparesis,	HP_0010551	This term (HP:0002313, Spastic paraparesis) cannot be used for gene prioritization.	PM2 PP3 PM4 PS3 PP1	517.5	386.5	585
Ot5010	Whole_Brain	74	282	216	6	Microcephaly	HP_0000252		PM2 PP3 PP1	79	110	220
OtA4605	Whole_Brain	55	101	41	42	Cardiac conduction abnormality	HP:0031546		PM2 PP3 PM4 PS3 PP1	52	74	9
OtA4611	Whole_Brain	133	438	189	389	neural tube defect	HP_0045005		PM2 PP3 PVS1 PP1 PP5	229.5	341	198
OtA8152	Muscle_Skeletal	10	150	79	158	genralized hypotonia, Global developmental delay	HP_0001290, HP:0001263		PM2 PP3 PM4 PS3 PP1	54	60	60
OtA8152	Whole_Brain	116	150	118	158	generalized hypotonia, Global developmental delay	HP_0001290, HP:0001263		PM2 PP3 PM4 PS3 PP1	54	60	98
OtB0548	Skin	3	453	7	1	Ectodermal dysplasia	HP_0000968		PM2 PP3 PP1 PP5	62	47.5	25
OtB0549	Skin	10	443	5	1	Ectodermal dysplasia	HP_0000968		PM2 PP3 PP1 PP5	51.5	50.5	20
OtB0550	Skin	11	450	6	1	Ectodermal dysplasia	HP_0000968		PM2 PP3 PP1 PP5	53.5	38.5	19
OtB0551	Heart	73	143	13	42	Cardiomyopathy	HP_0001638		PM2 PP3 PS3 PP1	55	30	60
OtB0918	Whole_Brain	11	139	7	68	Microcephaly, motor delay	HP_0000252, HP:0001270	PMR-profound motor retardation	PM2 PP3 PM4 PS3 PP1	27	6.5	73
OtB0926	Whole_Brain	7	123	19	4	Ataxia	HP_0001251		PM2 PP3 PP2 PP1	55	37	24
OtB1305	Heart	30	475	390	394	Atrial fibrillation	HP_0005110		PM2 PP3 PS3 PP1	148	6.5	344

## Sheet: EV3C. Summarized comparison
Dataset EV3. Patients and associated diseases, pathogenic variants, and affected tissues.
Dataset EV3C. Summarized comparison to other prioritization schemes (Expression, Gado, gnomAD pLoF, gnomAD missense, FUGUE).
Criterion	TRACE	Expression	GADO	pLoF	missense	FUGUE
Median rank	39	43	45	61	60	60
% cases at top 50%	85	83	74	72	72	66
% cases at top 25%	55	51	45	32	38	42
% cases at top 10%	34	19	28	6	21	23

## Sheet: EV3D.Top gene candidates
Dataset EV3. Patients and associated diseases, pathogenic variants, and affected tissues.
Dataset EV3D. Top-ranking gene candidates per patient and their associated processes.
Gene name	Gene ENSG	Tissue	Patient	Tissue-specific Process	Process	#Process	Note
MTOR	ENSG00000198793	whole brain	1055M	Yes	GO:0010976,GO:0007420,GO:0031641,GO:0060999,GO:0014042,GO:0048714,GO:0021510,GO:0050769,GO:0060252	9
CDH2	ENSG00000170558	whole brain	1055M	Yes	GO:0021987,GO:0007420,GO:0050770,GO:0051966,GO:0007416,GO:0010001,GO:0048854,GO:0021537,GO:0060019,GO:0070445	10
CACNA1B	ENSG00000148408	whole brain	1055M	Yes	GO:0007268,GO:0007269,GO:0050804	3
XPOT	ENSG00000184575	whole brain	1055M				Process is not tissue specific
ZIC1	ENSG00000152977	whole brain	1055M	Yes	GO:0007399,GO:0007420,GO:0007417,GO:0021510	4
TTN	ENSG00000155657	muscle skeletal	13393	Yes	GO:0006936,GO:0030049,GO:0006941,GO:0060048,GO:0045214,GO:0030240,GO:0003300,GO:0055008,GO:0035995,GO:0055003,GO:0048739,GO:0030241,GO:0048769	13
MYBPC1	ENSG00000196091	muscle skeletal	13393	Yes	GO:0006936,GO:0030049	2
NRAP	ENSG00000197893	muscle skeletal	13393	Yes	GO:0048747,GO:0071691	2
XIRP2	ENSG00000163092	muscle skeletal	13393	Yes	GO:0055008	1
MYOM1	ENSG00000101605	muscle skeletal	13393	Yes	GO:0006936,GO:0002074	2
BAX	ENSG00000087088	whole brain	13414	Yes	GO:0007399,GO:0021987,GO:0001764,GO:0043524,GO:0051402,GO:0043525,GO:0046666,GO:0060041,GO:0043523,GO:0021854	10
MT-ND4	ENSG00000198886	whole brain	13414	Yes	GO:0021549	1
HTT	ENSG00000197386	whole brain	13414				Process is not tissue specific
SMARCA2	ENSG00000080503	whole brain	13414	Yes	GO:0007399	1
RAB3GAP1	ENSG00000115839	whole brain	13414	Yes	GO:0060079,GO:0007420,GO:0021854,GO:0048172	4
GFAP	ENSG00000131095	whole brain	13498	Yes	GO:0014002,GO:0010977,GO:0060291,GO:0060020,GO:0031102,GO:0060252,GO:0051580	7
GPM6B	ENSG00000046653	whole brain	13498	Yes	GO:0007399,GO:0031175,GO:0051612	3
JPH3	ENSG00000154118	whole brain	13498	Yes	GO:0048168,GO:0048167	2
CACNA1B	ENSG00000148408	whole brain	13498	Yes	GO:0007268,GO:0007269,GO:0050804	3
B4GALNT4	ENSG00000182272	whole brain	13498				Has no Process
VDAC3	ENSG00000078668	whole brain	13556	Yes	GO:0007268,GO:0007270	2
STXBP1	ENSG00000136854	whole brain	13556	Yes	GO:0007269,GO:0016188,GO:0043524,GO:0032229,GO:0016082,GO:0060292,GO:0007274,GO:0007412,GO:0031630,GO:0010807	10
HTT	ENSG00000197386	whole brain	13556				Process is not tissue specific
SYNJ1	ENSG00000159082	whole brain	13556	Yes	GO:0048489,GO:0007420,GO:0048488,GO:0016082,GO:0014015,GO:0016191	6
NME3	ENSG00000103024	whole brain	13556				Process is not tissue specific
ASCL1	ENSG00000139352	whole brain	13566	Yes	GO:0007399,GO:0021987,GO:0050767,GO:0030182,GO:0001764,GO:0045666,GO:0048485,GO:0014003,GO:0045665,GO:0048666,GO:0043525,GO:0010001,GO:0022008,GO:0021954,GO:0021529,GO:0048699,GO:0048709,GO:0021527,GO:0048663,GO:0050769,GO:0021902,GO:0007405,GO:0048665,GO:0003358,GO:0003359,GO:0007400,GO:0021530,GO:0021750,GO:0021779,GO:0021879,GO:0021892,GO:0060163,GO:0060165,GO:0060579	34
LRP1	ENSG00000123384	whole brain	13566	Yes	GO:0021987,GO:0010976,GO:0010977,GO:0043524,GO:0045773,GO:0002265,GO:0048691,GO:0048694	8
TRAK1	ENSG00000182606	whole brain	13566	Yes	GO:0022008,GO:0050772,GO:0048813	3
RELN	ENSG00000189056	whole brain	13566	Yes	GO:0007411,GO:0021987,GO:0010976,GO:0007420,GO:0001764,GO:0007417,GO:0021766,GO:0051968,GO:0016358,GO:2000463,GO:0050804,GO:0060291,GO:0010001,GO:0030900,GO:0090129,GO:0061003,GO:0021517,GO:0021819,GO:0021800,GO:0021511	20
PRRT2	ENSG00000167371	whole brain	13566	Yes	GO:0031629	1
TTN	ENSG00000155657	muscle skeletal	13595	Yes	GO:0006936,GO:0030049,GO:0006941,GO:0060048,GO:0045214,GO:0030240,GO:0003300,GO:0055008,GO:0035995,GO:0055003,GO:0048739,GO:0030241,GO:0048769	13
HRC	ENSG00000130528	muscle skeletal	13595	Yes	GO:0006936,GO:0010881	2
MYBPH	ENSG00000133055	muscle skeletal	13595	Yes	GO:0006942	1
TMOD4	ENSG00000163157	muscle skeletal	13595	Yes	GO:0006936,GO:0030239	2
RYR1	ENSG00000196218	muscle skeletal	13595	Yes	GO:0006936,GO:0048741	2
CACNA1A	ENSG00000141837	whole brain	13700	Yes	GO:0007268,GO:0050770,GO:0043524,GO:0021953,GO:0021522,GO:0007416,GO:0050804,GO:0048791,GO:0019226,GO:0035249,GO:0048813,GO:0007274,GO:0021702,GO:0007270,GO:0060024,GO:0021680,GO:0001505,GO:0021750,GO:0014056,GO:0021590,GO:0021679	21
ATP1A1	ENSG00000163399	whole brain	13700	No
PAX6	ENSG00000007372	whole brain	13700	Yes	GO:0007411,GO:0050767,GO:0007409,GO:0007420,GO:0001764,GO:0050768,GO:0007417,GO:0045665,GO:0021983,GO:0002052,GO:0060041,GO:0048663,GO:0030900,GO:0021543,GO:0021798,GO:0021796,GO:0021912,GO:0021913,GO:0021778,GO:0048708,GO:0021902,GO:0021905,GO:0021918,GO:0021978,GO:0021986	25
JPH3	ENSG00000154118	whole brain	13700	Yes	GO:0048168,GO:0048167	2
KIF1B	ENSG00000054523	whole brain	13700	Yes	GO:0007274,GO:0007270	2
HRC	ENSG00000130528	muscle skeletal	13786	Yes	GO:0006936,GO:0010881	2
SGCG	ENSG00000102683	muscle skeletal	13786	Yes	GO:0007517,GO:0048738	2
TTN	ENSG00000155657	muscle skeletal	13786	Yes	GO:0006936,GO:0030049,GO:0006941,GO:0060048,GO:0045214,GO:0030240,GO:0003300,GO:0055008,GO:0035995,GO:0055003,GO:0048739,GO:0030241,GO:0048769	13
FLNB	ENSG00000136068	muscle skeletal	13786	Yes	GO:0007517,GO:0007519	2
SORBS1	ENSG00000095637	muscle skeletal	13786	Yes	GO:0006936	1
JPH3	ENSG00000154118	whole brain	13859	Yes	GO:0048168,GO:0048167	2
CACNA1A	ENSG00000141837	whole brain	13859	Yes	GO:0007268,GO:0050770,GO:0043524,GO:0021953,GO:0021522,GO:0007416,GO:0050804,GO:0048791,GO:0019226,GO:0035249,GO:0048813,GO:0007274,GO:0021702,GO:0007270,GO:0060024,GO:0021680,GO:0001505,GO:0021750,GO:0014056,GO:0021590,GO:0021679	21
KIF1B	ENSG00000054523	whole brain	13859	Yes	GO:0007274,GO:0007270	2
PRKDC	ENSG00000253729	whole brain	13859	Yes	GO:0007420	1
CEP162	ENSG00000135315	whole brain	13859				Process is not tissue specific
PPT1	ENSG00000131238	whole brain	13863	Yes	GO:0007399,GO:0007269,GO:0007420,GO:0043524,GO:0048666,GO:0050803	6
SYNJ1	ENSG00000159082	whole brain	13863	Yes	GO:0048489,GO:0007420,GO:0048488,GO:0016082,GO:0014015,GO:0016191	6
TRAK1	ENSG00000182606	whole brain	13863	Yes	GO:0022008,GO:0050772,GO:0048813	3
SLC12A5	ENSG00000124140	whole brain	13863	Yes	GO:0007268,GO:0060996	2
EP300	ENSG00000100393	whole brain	13863	Yes	GO:0007399,GO:0010976	2
TTN	ENSG00000155657	muscle skeletal	13879	Yes	GO:0006936,GO:0030049,GO:0006941,GO:0060048,GO:0045214,GO:0030240,GO:0003300,GO:0055008,GO:0035995,GO:0055003,GO:0048739,GO:0030241,GO:0048769	13
NEB	ENSG00000183091	muscle skeletal	13879	Yes	GO:0030049,GO:0007517,GO:0048747,GO:0071691,GO:0007525	5
CACNA1S	ENSG00000081248	muscle skeletal	13879	Yes	GO:0061337,GO:0006936	2
LAMA2	ENSG00000196569	muscle skeletal	13879	Yes	GO:0007517	1
PMPCA	ENSG00000165688	muscle skeletal	13879				Process is not tissue specific
IPO9	ENSG00000198700	whole brain	16009				Process is not tissue specific
TUBGCP2	ENSG00000130640	whole brain	16009	Yes	GO:0007420,GO:0001764	2
SYNJ1	ENSG00000159082	whole brain	16009	Yes	GO:0048489,GO:0007420,GO:0048488,GO:0016082,GO:0014015,GO:0016191	6
CAMKK2	ENSG00000110931	whole brain	16009				Process is not tissue specific
CACNA1A	ENSG00000141837	whole brain	16009	Yes	GO:0007268,GO:0050770,GO:0043524,GO:0021953,GO:0021522,GO:0007416,GO:0050804,GO:0048791,GO:0019226,GO:0035249,GO:0048813,GO:0007274,GO:0021702,GO:0007270,GO:0060024,GO:0021680,GO:0001505,GO:0021750,GO:0014056,GO:0021590,GO:0021679	21
HTT	ENSG00000197386	whole brain	16012				Process is not tissue specific
PHB2	ENSG00000215021	whole brain	16012	No
SARM1	ENSG00000004139	whole brain	16012	Yes	GO:0007399,GO:0048814	2
EP300	ENSG00000100393	whole brain	16012	Yes	GO:0007399,GO:0010976	2
SYNJ1	ENSG00000159082	whole brain	16012	Yes	GO:0048489,GO:0007420,GO:0048488,GO:0016082,GO:0014015,GO:0016191	6
PRKDC	ENSG00000253729	whole brain	16028	Yes	GO:0007420	1
SARM1	ENSG00000004139	whole brain	16028	Yes	GO:0007399,GO:0048814	2
PRKCSH	ENSG00000130175	whole brain	16028	Yes	GO:0010977	1
HTT	ENSG00000197386	whole brain	16028				Process is not tissue specific
SEZ6	ENSG00000063015	whole brain	16028	Yes	GO:0060079,GO:0060074,GO:0050773,GO:0021680	4
HTT	ENSG00000197386	whole brain	16032				Process is not tissue specific
DPYSL2	ENSG00000092964	whole brain	16032	Yes	GO:0007399,GO:0007411,GO:0048489,GO:0007420,GO:0045664,GO:0021772,GO:0010975,GO:0021510,GO:0030516	9
CACNA1A	ENSG00000141837	whole brain	16032	Yes	GO:0007268,GO:0050770,GO:0043524,GO:0021953,GO:0021522,GO:0007416,GO:0050804,GO:0048791,GO:0019226,GO:0035249,GO:0048813,GO:0007274,GO:0021702,GO:0007270,GO:0060024,GO:0021680,GO:0001505,GO:0021750,GO:0014056,GO:0021590,GO:0021679	21
MTOR	ENSG00000198793	whole brain	16032	Yes	GO:0010976,GO:0007420,GO:0031641,GO:0060999,GO:0014042,GO:0048714,GO:0021510,GO:0050769,GO:0060252	9
TRAK1	ENSG00000182606	whole brain	16032	Yes	GO:0022008,GO:0050772,GO:0048813	3
ATP2B3	ENSG00000067842	whole brain	16114	No
CHN1	ENSG00000128656	whole brain	16114	Yes	GO:0007399,GO:0050770,GO:0008045	3
MT-CO2	ENSG00000198712	whole brain	16114	No
CBL	ENSG00000110395	whole brain	16114	Yes	GO:0070997	1
PEX13	ENSG00000162928	whole brain	16114	Yes	GO:0001764,GO:0021795	2
DSP	ENSG00000096696	skin	16264	Yes	GO:0030216,GO:0031424,GO:0070268,GO:0008544,GO:0043588	5
ARHGAP40	ENSG00000124143	skin	16264				Process is not tissue specific
FAT2	ENSG00000086570	skin	16264				Process is not tissue specific
MYH9	ENSG00000100345	skin	16264	No
AKR1C3	ENSG00000196139	skin	16264	Yes	GO:0030216	1
TTN	ENSG00000155657	muscle skeletal	16390	Yes	GO:0006936,GO:0030049,GO:0006941,GO:0060048,GO:0045214,GO:0030240,GO:0003300,GO:0055008,GO:0035995,GO:0055003,GO:0048739,GO:0030241,GO:0048769	13
CMYA5	ENSG00000164309	muscle skeletal	16390				Has no Process
RYR1	ENSG00000196218	muscle skeletal	16390	Yes	GO:0006936,GO:0048741	2
MLIP	ENSG00000146147	muscle skeletal	16390	Yes	GO:0010614	1
PRKG1	ENSG00000185532	muscle skeletal	16390	Yes	GO:1904706,GO:1904753,GO:0045986,GO:0060087	4
DYNC1H1	ENSG00000197102	whole brain	16550	No
PINK1	ENSG00000158828	whole brain	16550	Yes	GO:0032226,GO:0043524,GO:0043523	3
LRP1	ENSG00000123384	whole brain	16550	Yes	GO:0021987,GO:0010976,GO:0010977,GO:0043524,GO:0045773,GO:0002265,GO:0048691,GO:0048694	8
L1CAM	ENSG00000198910	whole brain	16550	Yes	GO:0007399,GO:0007411,GO:0031175,GO:0045773	4
TTC3	ENSG00000182670	whole brain	16550				Process is not tissue specific
WDR63	ENSG00000162643	testis	28085				Process is not tissue specific
TEKT4	ENSG00000163060	testis	28085	Yes	GO:0030317	1
DNAH6	ENSG00000115423	testis	28085				Process is not tissue specific
INSR	ENSG00000171105	testis	28085	Yes	GO:0008584	1
ABL2	ENSG00000143322	testis	28085	No
PCM1	ENSG00000078674	whole brain	28085	Yes	GO:0001764,GO:0050768,GO:0022027	3
TRAK1	ENSG00000182606	whole brain	28085	Yes	GO:0022008,GO:0050772,GO:0048813	3
BACE1	ENSG00000186318	whole brain	28085	Yes	GO:2000300,GO:0043525,GO:0050804	3
CAD	ENSG00000084774	whole brain	28085	No
PRKAR1A	ENSG00000108946	whole brain	28085	No
HTT	ENSG00000197386	whole brain	2922				Process is not tissue specific
GRIK5	ENSG00000105737	whole brain	2922	Yes	GO:0007268,GO:0060079,GO:0043525,GO:0050804,GO:0035249,GO:0035235,GO:0031630	7
MT-CO1	ENSG00000198804	whole brain	2922	Yes	GO:0021549	1
CCT4	ENSG00000115484	whole brain	2922	No
HDAC11	ENSG00000163517	whole brain	2922	Yes	GO:0014003	1
CACNA1A	ENSG00000141837	whole brain	5148	Yes	GO:0007268,GO:0050770,GO:0043524,GO:0021953,GO:0021522,GO:0007416,GO:0050804,GO:0048791,GO:0019226,GO:0035249,GO:0048813,GO:0007274,GO:0021702,GO:0007270,GO:0060024,GO:0021680,GO:0001505,GO:0021750,GO:0014056,GO:0021590,GO:0021679	21
DPP6	ENSG00000130226	whole brain	5148				Process is not tissue specific
HTT	ENSG00000197386	whole brain	5148				Process is not tissue specific
PINK1	ENSG00000158828	whole brain	5148	Yes	GO:0032226,GO:0043524,GO:0043523	3
TBCD	ENSG00000141556	whole brain	5148	Yes	GO:0048667	1
TTN	ENSG00000155657	muscle skeletal	5199	Yes	GO:0006936,GO:0030049,GO:0006941,GO:0060048,GO:0045214,GO:0030240,GO:0003300,GO:0055008,GO:0035995,GO:0055003,GO:0048739,GO:0030241,GO:0048769	13
NEB	ENSG00000183091	muscle skeletal	5199	Yes	GO:0030049,GO:0007517,GO:0048747,GO:0071691,GO:0007525	5
MYOM2	ENSG00000036448	muscle skeletal	5199	Yes	GO:0006936,GO:0002074	2
CHRNG	ENSG00000196811	muscle skeletal	5199	Yes	GO:0006936	1
MYH6	ENSG00000197616	muscle skeletal	5199	Yes	GO:0006936,GO:0030239,GO:0030049,GO:0006941,GO:0060048,GO:0045214,GO:0055010,GO:0055009,GO:0014898,GO:0048739,GO:0007522	11
CEP250	ENSG00000126001	whole brain	5199				Process is not tissue specific
CNTNAP2	ENSG00000174469	whole brain	5199	Yes	GO:0021987,GO:0031175,GO:0007420,GO:0019226,GO:0045163,GO:0048812,GO:0008038,GO:0021756,GO:0021756,GO:0021794,GO:0021761,GO:0071109	12
MAPT	ENSG00000186868	whole brain	5199	Yes	GO:0031175,GO:0021954,GO:0048699,GO:0045773,GO:0048167,GO:0048143,GO:0001774	7
HTT	ENSG00000197386	whole brain	5199				Process is not tissue specific
HERC1	ENSG00000103657	whole brain	5199	Yes	GO:0031175,GO:0021702	2
HTT	ENSG00000197386	whole brain	766M				Process is not tissue specific
GRIN1	ENSG00000176884	whole brain	766M	Yes	GO:0021987,GO:0007268,GO:0060079,GO:0048814,GO:0051963,GO:0007420,GO:0050770,GO:0043524,GO:0048169,GO:2000463,GO:0043523,GO:0048168,GO:0035249,GO:0001964,GO:0048167,GO:0035235,GO:0021586	17
TUBGCP2	ENSG00000130640	whole brain	766M	Yes	GO:0007420,GO:0001764	2
HTRA2	ENSG00000115317	whole brain	766M	Yes	GO:0048666,GO:0030900	2
MSH2	ENSG00000095002	whole brain	766M	Yes	GO:0043524	1
TTN	ENSG00000155657	muscle skeletal	OB13	Yes	GO:0006936,GO:0030049,GO:0006941,GO:0060048,GO:0045214,GO:0030240,GO:0003300,GO:0055008,GO:0035995,GO:0055003,GO:0048739,GO:0030241,GO:0048769	13
HRC	ENSG00000130528	muscle skeletal	OB13	Yes	GO:0006936,GO:0010881	2
OBSCN	ENSG00000154358	muscle skeletal	OB13	Yes	GO:0045214	1
PCDH12	ENSG00000113555	muscle skeletal	OB13	No
MYH7B	ENSG00000078814	muscle skeletal	OB13				Has no Process
CACNA1B	ENSG00000148408	whole brain	OB13	Yes	GO:0007268,GO:0007269,GO:0050804	3
BBS4	ENSG00000140463	whole brain	OB13	Yes	GO:0021987,GO:0001764,GO:0021766,GO:0016358,GO:0001843,GO:0035845,GO:0001895,GO:0021591,GO:0048854,GO:0021756,GO:0021756,GO:0046548	12
PRKCSH	ENSG00000130175	whole brain	OB13	Yes	GO:0010977	1
MSH6	ENSG00000116062	whole brain	OB13	No
SMARCA2	ENSG00000080503	whole brain	OB13	Yes	GO:0007399	1
GNAS	ENSG00000087460	whole brain	OB2	Yes	GO:0007191	1
PAFAH1B1	ENSG00000007168	whole brain	OB2	Yes	GO:0007399,GO:0021987,GO:0007268,GO:0010977,GO:0007420,GO:0001764,GO:0021766,GO:0019226,GO:0045773,GO:0048854,GO:0061003,GO:0007405,GO:0021895,GO:0021540,GO:0021819	15
BBS4	ENSG00000140463	whole brain	OB2	Yes	GO:0021987,GO:0001764,GO:0021766,GO:0016358,GO:0001843,GO:0035845,GO:0001895,GO:0021591,GO:0048854,GO:0021756,GO:0021756,GO:0046548	12
ATP2A2	ENSG00000174437	whole brain	OB2	No
CAMK2B	ENSG00000058404	whole brain	OB2	Yes	GO:0007399,GO:0010976,GO:0048169,GO:0060998,GO:0090129,GO:0061003,GO:0051823	7
GNAS	ENSG00000087460	whole brain	OB3	Yes	GO:0007191	1
BBS4	ENSG00000140463	whole brain	OB3	Yes	GO:0021987,GO:0001764,GO:0021766,GO:0016358,GO:0001843,GO:0035845,GO:0001895,GO:0021591,GO:0048854,GO:0021756,GO:0021756,GO:0046548	12
TRAK1	ENSG00000182606	whole brain	OB3	Yes	GO:0022008,GO:0050772,GO:0048813	3
CACNA1B	ENSG00000148408	whole brain	OB3	Yes	GO:0007268,GO:0007269,GO:0050804	3
MAPK8IP2	ENSG00000008735	whole brain	OB3	Yes	GO:0060079,GO:0051966,GO:0048813	3
GNAS	ENSG00000087460	whole brain	OB43	Yes	GO:0007191	1
CAMK2B	ENSG00000058404	whole brain	OB43	Yes	GO:0007399,GO:0010976,GO:0048169,GO:0060998,GO:0090129,GO:0061003,GO:0051823	7
MAPT	ENSG00000186868	whole brain	OB43	Yes	GO:0031175,GO:0021954,GO:0048699,GO:0045773,GO:0048167,GO:0048143,GO:0001774	7
BBS4	ENSG00000140463	whole brain	OB43	Yes	GO:0021987,GO:0001764,GO:0021766,GO:0016358,GO:0001843,GO:0035845,GO:0001895,GO:0021591,GO:0048854,GO:0021756,GO:0021756,GO:0046548	12
PAFAH1B1	ENSG00000007168	whole brain	OB43	Yes	GO:0007399,GO:0021987,GO:0007268,GO:0010977,GO:0007420,GO:0001764,GO:0021766,GO:0019226,GO:0045773,GO:0048854,GO:0061003,GO:0007405,GO:0021895,GO:0021540,GO:0021819	15
HERC1	ENSG00000103657	whole brain	Ot1097	Yes	GO:0031175,GO:0021702	2
ANK2	ENSG00000145362	whole brain	Ot1097	Yes	GO:0007399,GO:0030913	2
SEZ6	ENSG00000063015	whole brain	Ot1097	Yes	GO:0060079,GO:0060074,GO:0050773,GO:0021680	4
CACNA1B	ENSG00000148408	whole brain	Ot1097	Yes	GO:0007268,GO:0007269,GO:0050804	3
MYT1L	ENSG00000186487	whole brain	Ot1097	Yes	GO:0007399,GO:0030182,GO:0048666,GO:0048663,GO:0048665	5
KMT2A	ENSG00000118058	whole brain	Ot1103				Process is not tissue specific
CACNA1B	ENSG00000148408	whole brain	Ot1103	Yes	GO:0007268,GO:0007269,GO:0050804	3
MAPK8IP2	ENSG00000008735	whole brain	Ot1103	Yes	GO:0060079,GO:0051966,GO:0048813	3
TRAK1	ENSG00000182606	whole brain	Ot1103	Yes	GO:0022008,GO:0050772,GO:0048813	3
AKAP9	ENSG00000127914	whole brain	Ot1103	Yes	GO:0007268	1
DYNC1H1	ENSG00000197102	whole brain	Ot1104	No
PRKDC	ENSG00000253729	whole brain	Ot1104	Yes	GO:0007420	1
PFN2	ENSG00000070087	whole brain	Ot1104	Yes	GO:2000300	1
SLC12A2	ENSG00000064651	whole brain	Ot1104	Yes	GO:0035633	1
NACA	ENSG00000196531	whole brain	Ot1104	No
NEB	ENSG00000183091	muscle skeletal	Ot2812	Yes	GO:0030049,GO:0007517,GO:0048747,GO:0071691,GO:0007525	5
MYBPC2	ENSG00000086967	muscle skeletal	Ot2812	Yes	GO:0006936,GO:0030049	2
HRC	ENSG00000130528	muscle skeletal	Ot2812	Yes	GO:0006936,GO:0010881	2
MYOZ2	ENSG00000172399	muscle skeletal	Ot2812	Yes	GO:0007519,GO:0045214,GO:0043503	3
CMYA5	ENSG00000164309	muscle skeletal	Ot2812				Has no Process
GNAS	ENSG00000087460	whole brain	Ot2823	Yes	GO:0007191	1
HSPA8	ENSG00000109971	whole brain	Ot2823	Yes	GO:0007269	1
HTT	ENSG00000197386	whole brain	Ot2823				Process is not tissue specific
BBS4	ENSG00000140463	whole brain	Ot2823	Yes	GO:0021987,GO:0001764,GO:0021766,GO:0016358,GO:0001843,GO:0035845,GO:0001895,GO:0021591,GO:0048854,GO:0021756,GO:0021756,GO:0046548	12
CACNA1B	ENSG00000148408	whole brain	Ot2823	Yes	GO:0007268,GO:0007269,GO:0050804	3
NEB	ENSG00000183091	muscle skeletal	Ot5005	Yes	GO:0030049,GO:0007517,GO:0048747,GO:0071691,GO:0007525	5
MYBPC2	ENSG00000086967	muscle skeletal	Ot5005	Yes	GO:0006936,GO:0030049	2
JPH2	ENSG00000149596	muscle skeletal	Ot5005	Yes	GO:0055024	1
XIRP1	ENSG00000168334	muscle skeletal	Ot5005				Process is not tissue specific
CMYA5	ENSG00000164309	muscle skeletal	Ot5005				Has no Process
CACNA1A	ENSG00000141837	whole brain	Ot5010	Yes	GO:0007268,GO:0050770,GO:0043524,GO:0021953,GO:0021522,GO:0007416,GO:0050804,GO:0048791,GO:0019226,GO:0035249,GO:0048813,GO:0007274,GO:0021702,GO:0007270,GO:0060024,GO:0021680,GO:0001505,GO:0021750,GO:0014056,GO:0021590,GO:0021679	21
BBS4	ENSG00000140463	whole brain	Ot5010	Yes	GO:0021987,GO:0001764,GO:0021766,GO:0016358,GO:0001843,GO:0035845,GO:0001895,GO:0021591,GO:0048854,GO:0021756,GO:0021756,GO:0046548	12
KCNC1	ENSG00000129159	whole brain	Ot5010	Yes	GO:0021549,GO:0007420,GO:0021759	3
DMD	ENSG00000198947	whole brain	Ot5010	Yes	GO:0021987,GO:0010976,GO:0030182,GO:0045666,GO:0035633,GO:0045665,GO:0048812,GO:0045213,GO:0021629,GO:0060857	10
RTN4	ENSG00000115310	whole brain	Ot5010	Yes	GO:0007399,GO:0030517,GO:0007413,GO:0050771,GO:2000172,GO:0021801,GO:0051960	7
PEX5	ENSG00000139197	whole brain	OtA4611	Yes	GO:0001764,GO:0021895,GO:0021795	3
EGFR	ENSG00000146648	whole brain	OtA4611	Yes	GO:0051968,GO:0048812,GO:0048143,GO:0021795	4
HERC1	ENSG00000103657	whole brain	OtA4611	Yes	GO:0031175,GO:0021702	2
NRG1	ENSG00000157168	whole brain	OtA4611	Yes	GO:0007399,GO:0022011,GO:0007416,GO:0010001,GO:0007422,GO:0048709,GO:0048663,GO:0021842,GO:0021781,GO:0045213	10
PEX19	ENSG00000162735	whole brain	OtA4611				Process is not tissue specific
SVIL	ENSG00000197321	muscle skeletal	OtA8152	Yes	GO:0007519	1
COX5A	ENSG00000178741	muscle skeletal	OtA8152				Process is not tissue specific
TNNI3K	ENSG00000116783	muscle skeletal	OtA8152	Yes	GO:0055117	1
NDUFS6	ENSG00000145494	muscle skeletal	OtA8152	Yes	GO:0006936	1
COL6A3	ENSG00000163359	muscle skeletal	OtA8152	Yes	GO:0007517	1
INPPL1	ENSG00000165458	whole brain	OtA8152	No
DLG2	ENSG00000150672	whole brain	OtA8152	Yes	GO:0007268	1
TRAK1	ENSG00000182606	whole brain	OtA8152	Yes	GO:0022008,GO:0050772,GO:0048813	3
EP300	ENSG00000100393	whole brain	OtA8152	Yes	GO:0007399,GO:0010976	2
LIG4	ENSG00000174405	whole brain	OtA8152	Yes	GO:0007417,GO:0043524,GO:0051402,GO:0050769	4
LRIG2	ENSG00000198799	skin	OtB0548	No
KRT79	ENSG00000185640	skin	OtB0548	Yes	GO:0031424,GO:0070268	2
TP63	ENSG00000073282	skin	OtB0548	Yes	GO:0010838,GO:0030216,GO:0061436,GO:0008544,GO:0043589,GO:0031069,GO:0001942,GO:0009913,GO:0045617,GO:0098773	10
POF1B	ENSG00000124429	skin	OtB0548				Process is not tissue specific
HPS4	ENSG00000100099	skin	OtB0548	Yes	GO:0030318,GO:1903232	2
ADAM17	ENSG00000151694	skin	OtB0549	No
ALOXE3	ENSG00000179148	skin	OtB0549	Yes	GO:0061436	1
SCEL	ENSG00000136155	skin	OtB0549	Yes	GO:0030216,GO:0008544	2
FYN	ENSG00000010810	skin	OtB0549	No
CSF1R	ENSG00000182578	skin	OtB0549	No
KRT78	ENSG00000170423	skin	OtB0550	Yes	GO:0031424,GO:0070268	2
SCEL	ENSG00000136155	skin	OtB0550	Yes	GO:0030216,GO:0008544	2
LRIG2	ENSG00000198799	skin	OtB0550	No
ABL1	ENSG00000097007	skin	OtB0550	No
ALOXE3	ENSG00000179148	skin	OtB0550	Yes	GO:0061436	1
TTN	ENSG00000155657	heart	OtB0551	Yes	GO:0006941,GO:0060048,GO:0003300,GO:0055008,GO:0055003,GO:0055003,GO:0048739	7
MYOM2	ENSG00000036448	heart	OtB0551	No
HRC	ENSG00000130528	heart	OtB0551	Yes	GO:0008016,GO:0010881,GO:0045823,GO:0010460,GO:0002027,GO:1901844,GO:1901899	7
CDH2	ENSG00000170558	heart	OtB0551	Yes	GO:0051146	1
ANK2	ENSG00000145362	heart	OtB0551	Yes	GO:0055117,GO:0003283,GO:0098910,GO:0060307,GO:0060307,GO:0086005,GO:0086015,GO:0086091,GO:0010881,GO:0086004,GO:0010882,GO:0002027,GO:0098907,GO:0086014,GO:0086046,GO:0086066,GO:0086070	17
GNAS	ENSG00000087460	whole brain	OtB0918	Yes	GO:0007191	1
OPA1	ENSG00000198836	whole brain	OtB0918	Yes	GO:0060041,GO:0014042,GO:0061003	3
MDN1	ENSG00000112159	whole brain	OtB0918				Process is not tissue specific
TRAK1	ENSG00000182606	whole brain	OtB0918	Yes	GO:0022008,GO:0050772,GO:0048813	3
FRS2	ENSG00000166225	whole brain	OtB0918	Yes	GO:0007411,GO:0030900,GO:0007405	3
PRKDC	ENSG00000253729	whole brain	OtB0926	Yes	GO:0007420	1
CALM3	ENSG00000160014	whole brain	OtB0926	Yes	GO:0021762,GO:2000300	2
SMARCA2	ENSG00000080503	whole brain	OtB0926	Yes	GO:0007399	1
MSH6	ENSG00000116062	whole brain	OtB0926	No
GRIA4	ENSG00000152578	whole brain	OtB0926	Yes	GO:0035235	1
XIRP1	ENSG00000168334	heart	OtB1305				Process is not tissue specific
DMD	ENSG00000198947	heart	OtB1305	Yes	GO:0010881,GO:0060048,GO:0002027,GO:0086001	4
KCNH2	ENSG00000055118	heart	OtB1305	Yes	GO:0060307,GO:0060307,GO:0061337,GO:0086005,GO:0086091,GO:0060048,GO:0086013,GO:0098915,GO:0003064	9
HRC	ENSG00000130528	heart	OtB1305	Yes	GO:0008016,GO:0010881,GO:0045823,GO:0010460,GO:0002027,GO:1901844,GO:1901899	7
TRDN	ENSG00000186439	heart	OtB1305	Yes	GO:1903779,GO:0060047,GO:0086036,GO:1901846	4
HTT	ENSG00000197386	whole brain	41621				Process is not tissue specific
ORC5	ENSG00000164815	whole brain	41621				Process is not tissue specific
ATP2B3	ENSG00000067842	whole brain	41621	No
LRP1	ENSG00000123384	whole brain	41621	Yes	GO:0021987,GO:0010976,GO:0010977,GO:0043524,GO:0045773,GO:0002265,GO:0048691,GO:0048694	8
SYN2	ENSG00000157152	whole brain	41621	Yes	GO:0007268,GO:0007269	2
TTN	ENSG00000155657	heart	41621	Yes	GO:0006941,GO:0060048,GO:0003300,GO:0055008,GO:0055003,GO:0055003,GO:0048739	7
DSP	ENSG00000096696	heart	41621	Yes	GO:0086091,GO:0098911,GO:0086073,GO:0003223	4
GATA6	ENSG00000141448	heart	41621	Yes	GO:0060045,GO:0060045,GO:0055007,GO:0055007,GO:0003148,GO:0051891,GO:0048738,GO:0014898,GO:0110024,GO:0060947,GO:0060947	11
DMPK	ENSG00000104936	heart	41621	Yes	GO:0008016,GO:1903779	2
DYSF	ENSG00000135636	heart	41621	No
DYNC1H1	ENSG00000197102	whole brain	OtA4605	No
CNTNAP1	ENSG00000108797	whole brain	OtA4605	Yes	GO:0031175,GO:0022010,GO:0022011,GO:0030913,GO:0048812,GO:0019227	6
RELN	ENSG00000189056	whole brain	OtA4605	Yes	GO:0007411,GO:0021987,GO:0010976,GO:0007420,GO:0001764,GO:0007417,GO:0021766,GO:0051968,GO:0016358,GO:2000463,GO:0050804,GO:0060291,GO:0010001,GO:0030900,GO:0090129,GO:0061003,GO:0021517,GO:0021819,GO:0021800,GO:0021511	20
CHD7	ENSG00000171316	whole brain	OtA4605	Yes	GO:0050767,GO:0007417,GO:0021553,GO:0060384,GO:0060041,GO:0021772,GO:0021545	7
AHNAK	ENSG00000124942	whole brain	OtA4605				Process is not tissue specific
GRID2	ENSG00000152208	whole brain	Ot1114	Yes	GO:0060079,GO:0051965,GO:0050804,GO:0043523,GO:0021707,GO:0010975,GO:0035249,GO:0035235	8
BAX	ENSG00000087088	whole brain	Ot1114	Yes	GO:0007399,GO:0021987,GO:0001764,GO:0043524,GO:0051402,GO:0043525,GO:0046666,GO:0060041,GO:0043523,GO:0021854	10
PPFIA4	ENSG00000143847	whole brain	Ot1114	Yes	GO:0007269	1
PRRT2	ENSG00000167371	whole brain	Ot1114	Yes	GO:0031629	1
CACNA1B	ENSG00000148408	whole brain	Ot1114	Yes	GO:0007268,GO:0007269,GO:0050804	3
